# Supplementary material for: Ethyl 3-[1-(4-methoxy­phen­yl)-4-oxo-3-phenylazetidin-2-yl]-2-nitro-1-phenyl-2,3,10,10a-tetra­hydro-1H,5H-pyrrolo[1,2-b]isoquinoline-10a-carboxyl­ate
Source: Acta Crystallogr Sect E Struct Rep Online. 2010 Feb 17;66(Pt 3):o646. doi: 10.1107/S1600536810005696 (PMC2983610; doi:10.1107/S1600536810005696)
Supplement: Supplementary file 2 [file e-66-0o646-Isup2.hkl]

#
# h,k,l, Fc-squared, Fo-squared, sigma(Fo-squared) and status flag
#
data_I
_shelx_title ' I         P-1          R = 0.06'
_shelx_refln_list_code          4
_shelx_F_calc_maximum      130.38
_exptl_crystal_F_000       652.00
_reflns_d_resolution_high  0.8220
 
loop_
 _symmetry_equiv_pos_as_xyz
 'x, y, z'
 '-x, -y, -z'
 
_cell_length_a     9.3039
_cell_length_b    13.0725
_cell_length_c    13.8814
_cell_angle_alpha  87.504
_cell_angle_beta   74.123
_cell_angle_gamma  74.926
 
_shelx_F_squared_multiplier     1.000
 
loop_
 _refln_index_h
 _refln_index_k
 _refln_index_l
 _refln_F_squared_calc
 _refln_F_squared_meas
 _refln_F_squared_sigma
 _refln_observed_status
   1   0   0     3363.57     2903.12     68.00 o
   2   0   0     1198.88     1140.59     10.32 o
   3   0   0       14.27       15.73      0.62 o
   4   0   0        1.84        2.03      0.47 o
   5   0   0      655.91      735.00      9.29 o
   6   0   0       23.01       25.00      1.34 o
   7   0   0       45.80       37.51      1.86 o
   8   0   0       88.98       88.03      3.30 o
   9   0   0        4.85        2.55      1.61 o
  10   0   0        1.68        0.89      1.85 o
 -10   1   0        0.07        3.26      2.46 o
  -9   1   0        4.70        4.54      1.79 o
  -8   1   0      212.22      211.34      5.27 o
  -7   1   0        4.59        5.01      1.28 o
  -6   1   0      107.14      103.87      2.47 o
  -5   1   0      720.37      712.00      8.03 o
  -4   1   0       11.86       20.53      0.92 o
  -3   1   0      153.00      153.46      1.94 o
  -2   1   0     4182.27     4122.92     33.37 o
  -1   1   0     5261.87     4957.53     42.45 o
   1   1   0    10659.78     8883.72    235.68 o
   2   1   0     3366.23     3119.61     26.27 o
   3   1   0     1833.46     1796.89     15.50 o
   4   1   0       80.71       95.74      1.82 o
   5   1   0       52.19       67.07      2.13 o
   6   1   0       81.68       85.96      2.46 o
   7   1   0       38.22       36.08      1.88 o
   8   1   0        4.59        4.50      1.54 o
   9   1   0       31.98       37.05      2.54 o
  10   1   0        2.36        2.28      1.73 o
 -10   2   0       22.37       20.96      3.76 o
  -9   2   0        0.03       -1.77      1.77 o
  -8   2   0       27.53       27.12      2.13 o
  -7   2   0      141.36      131.93      3.72 o
  -6   2   0      175.81      188.42      4.52 o
  -5   2   0      293.11      301.23      3.79 o
  -4   2   0        7.16       11.94      0.66 o
  -3   2   0      112.19      121.78      1.72 o
  -2   2   0     2374.07     2507.32     22.18 o
  -1   2   0       10.32       20.44      0.77 o
   0   2   0     1173.09     1188.52     38.26 o
   1   2   0      471.49      427.76      3.86 o
   2   2   0     2639.32     2656.34     23.46 o
   3   2   0       63.70       69.00      1.19 o
   4   2   0      433.73      383.71      4.86 o
   5   2   0      314.38      300.66      4.22 o
   6   2   0       33.11       30.39      1.57 o
   7   2   0      259.27      271.60      5.14 o
   8   2   0       90.79       81.24      3.16 o
   9   2   0       11.04        8.24      1.89 o
  10   2   0        0.13        0.75      1.56 o
  -9   3   0       10.56        8.07      3.51 o
  -8   3   0        9.98        7.21      1.95 o
  -7   3   0       81.50       69.88      2.74 o
  -6   3   0       75.68       87.97      2.18 o
  -5   3   0       23.53       19.73      1.08 o
  -4   3   0     1083.69     1124.26     11.75 o
  -3   3   0     2843.36     2944.29     30.79 o
  -2   3   0      207.92      234.21      2.60 o
  -1   3   0     9343.98     8857.46     84.48 o
   0   3   0     2028.41     1945.66     62.33 o
   1   3   0     5901.08     5520.91     51.81 o
   2   3   0      110.66      101.89      1.27 o
   3   3   0       58.98       65.49      1.37 o
   4   3   0       15.07        8.98      0.96 o
   5   3   0       48.09       64.06      1.78 o
   6   3   0      308.27      326.11      5.52 o
   7   3   0      114.87      113.85      3.14 o
   8   3   0       96.92       99.19      3.12 o
   9   3   0        0.02       -0.22      1.42 o
  10   3   0       31.43       31.96      2.92 o
  -9   4   0       27.59       26.79      3.82 o
  -8   4   0       44.01       53.93      3.39 o
  -7   4   0        1.53        2.14      1.52 o
  -6   4   0        9.75        5.30      0.93 o
  -5   4   0        3.09        3.99      0.68 o
  -4   4   0      177.96      202.58      3.24 o
  -3   4   0      281.68      284.89      3.60 o
  -2   4   0      223.09      236.29      2.76 o
  -1   4   0       65.90       48.56      1.30 o
   0   4   0      430.11      426.83     15.60 o
   1   4   0     1178.48     1175.08     13.44 o
   2   4   0     3323.57     3353.80     29.61 o
   3   4   0       25.10       26.23      0.79 o
   4   4   0       33.95       42.98      1.20 o
   5   4   0      147.94      156.77      3.19 o
   6   4   0       58.54       59.40      1.90 o
   7   4   0      389.35      371.26      6.39 o
   8   4   0       29.28       25.24      2.90 o
   9   4   0        0.44        0.02      1.40 o
  10   4   0        0.00       -0.03      1.48 o
  -9   5   0        3.56        6.56      3.52 o
  -8   5   0       15.57       21.45      3.11 o
  -7   5   0        8.12       16.87      2.14 o
  -6   5   0      430.48      424.72      7.37 o
  -5   5   0        9.16        9.64      0.82 o
  -4   5   0       31.94       37.50      1.14 o
  -3   5   0      215.51      248.94      3.44 o
  -2   5   0        2.62        0.67      0.30 o
  -1   5   0     1889.14     1941.32     26.44 o
   0   5   0      346.78      320.94     12.87 o
   1   5   0      246.62      240.24      2.83 o
   2   5   0      137.26      131.48      1.70 o
   3   5   0     1243.06     1284.31     12.45 o
   4   5   0       72.11       91.64      1.69 o
   5   5   0       15.67       14.11      0.96 o
   6   5   0        0.71        1.32      0.75 o
   7   5   0      316.21      317.50      6.31 o
   8   5   0        2.90        2.86      1.35 o
   9   5   0       23.41       19.56      2.34 o
  10   5   0       10.23        8.09      2.00 o
  -8   6   0        4.68        3.46      2.16 o
  -7   6   0        0.04        1.03      1.73 o
  -6   6   0       90.57       84.86      3.05 o
  -5   6   0      859.77      854.71     11.51 o
  -4   6   0        0.21       -0.50      0.50 o
  -3   6   0      117.81      130.99      2.05 o
  -2   6   0      359.46      359.94      4.47 o
  -1   6   0     1047.03     1071.24     14.85 o
   0   6   0      579.42      636.15     14.83 o
   1   6   0      834.58      864.77     13.43 o
   2   6   0      989.55      945.83     10.31 o
   3   6   0      409.89      392.16      4.85 o
   4   6   0       68.00       62.02      1.49 o
   5   6   0        9.94        7.45      0.78 o
   6   6   0        8.21        6.00      0.93 o
   7   6   0      342.13      331.21      6.24 o
   8   6   0       59.74       56.12      2.69 o
   9   6   0        8.19        5.78      1.76 o
  10   6   0        6.62        5.04      1.88 o
  -8   7   0       10.49       17.20      3.04 o
  -7   7   0        6.12        5.15      2.15 o
  -6   7   0        9.97       13.99      2.25 o
  -5   7   0      172.55      150.57      3.59 o
  -4   7   0      213.09      197.69      3.30 o
  -3   7   0      202.84      213.96      3.12 o
  -2   7   0       71.74       63.38      1.89 o
  -1   7   0       46.68       46.45      1.29 o
   0   7   0       47.65       79.13      5.78 o
   1   7   0      561.33      571.91     10.78 o
   2   7   0      164.56      165.40      2.12 o
   3   7   0     1002.15      945.40      9.95 o
   4   7   0      419.37      429.25      5.50 o
   5   7   0        1.35        1.02      0.64 o
   6   7   0        0.68       -0.39      0.70 o
   7   7   0       26.67       22.61      1.67 o
   8   7   0        2.35        2.16      1.21 o
   9   7   0       54.04       52.58      2.86 o
  10   7   0        0.56        1.05      1.54 o
  -7   8   0        0.60       -0.78      3.02 o
  -6   8   0        0.01        0.37      2.34 o
  -5   8   0       35.10       31.82      2.73 o
  -4   8   0      108.13      103.49      2.60 o
  -3   8   0       35.26       42.05      1.69 o
  -2   8   0       26.87       21.71      2.73 o
  -1   8   0        0.46        0.12      0.52 o
   0   8   0       33.32       42.45      4.85 o
   1   8   0      144.45      158.12      6.89 o
   2   8   0        4.70        8.28      0.48 o
   3   8   0      101.72      107.56      2.21 o
   4   8   0       11.66       14.07      0.83 o
   5   8   0       13.90       17.23      1.04 o
   6   8   0       33.67       35.85      1.53 o
   7   8   0        0.54        1.48      1.05 o
   8   8   0       31.91       31.35      2.04 o
   9   8   0       25.92       26.56      2.55 o
  10   8   0        0.01       -0.77      2.17 o
  -7   9   0        0.22        0.84      1.98 o
  -6   9   0       20.90       15.28      2.09 o
  -5   9   0        0.47       -0.41      0.87 o
  -4   9   0        2.40        3.70      1.31 o
  -3   9   0       51.30       42.72      2.05 o
  -2   9   0        7.57        8.17      1.97 o
  -1   9   0       91.69       86.05      2.77 o
   0   9   0       37.32       39.26      2.37 o
   1   9   0       12.61       14.99      3.21 o
   2   9   0        0.27        0.04      0.58 o
   3   9   0       51.17       55.14      1.49 o
   4   9   0       32.84       39.16      1.34 o
   5   9   0      159.70      138.96      2.68 o
   6   9   0        5.44        3.63      0.96 o
   7   9   0        0.05       -0.94      0.94 o
   8   9   0        3.76        2.47      1.41 o
   9   9   0       26.17       27.15      2.40 o
  10   9   0        5.38        1.32      2.73 o
  -6  10   0        2.94        2.59      1.82 o
  -5  10   0        3.12        4.50      1.74 o
  -4  10   0       33.89       21.98      2.01 o
  -3  10   0       18.19       20.15      1.53 o
  -2  10   0       54.20       55.81      2.82 o
  -1  10   0       21.96       27.48      5.14 o
   0  10   0      131.42      127.67      4.70 o
   1  10   0        0.18        0.93      1.19 o
   2  10   0      148.82      155.27      3.29 o
   3  10   0        7.96        5.80      0.57 o
   4  10   0       50.21       40.63      1.33 o
   5  10   0       13.98       15.29      1.09 o
   6  10   0       37.33       35.66      2.65 o
   7  10   0       10.59        8.67      1.54 o
   8  10   0        7.66        3.86      1.49 o
   9  10   0        0.25       -0.10      1.47 o
  -5  11   0        0.53        0.38      2.73 o
  -4  11   0        1.41        2.51      1.46 o
  -3  11   0       14.42       16.00      1.88 o
  -2  11   0        3.59        8.66      4.67 o
  -1  11   0      295.79      278.62     15.21 o
   0  11   0       18.98       14.79      2.96 o
   1  11   0       47.68       31.19      5.30 o
   2  11   0       15.62       14.81      1.32 o
   3  11   0        9.82        9.78      1.08 o
   4  11   0       50.14       54.29      1.55 o
   5  11   0      152.78      131.71      3.07 o
   6  11   0       47.14       45.22      2.23 o
   7  11   0       15.45       19.45      1.87 o
   8  11   0       27.51       23.45      2.15 o
   9  11   0       10.25       14.66      2.05 o
  -4  12   0        1.00        2.34      1.97 o
  -3  12   0        2.76        0.35      1.45 o
  -2  12   0       69.32       67.99      3.10 o
  -1  12   0        0.16       -3.64      3.64 o
   0  12   0      134.31      124.06     10.29 o
   1  12   0      156.14      149.40     10.51 o
   2  12   0       53.34       51.30      3.94 o
   3  12   0        0.17        0.02      1.16 o
   4  12   0        4.48        4.03      0.85 o
   5  12   0       41.57       43.98      2.01 o
   6  12   0       78.10       76.98      3.22 o
   7  12   0        0.03        0.11      1.52 o
   8  12   0        4.30        6.06      3.56 o
   9  12   0       18.02       29.19      4.52 o
  -3  13   0       37.57       40.08      5.58 o
  -2  13   0        1.07        1.57      1.19 o
  -1  13   0       28.44       22.82      6.17 o
   0  13   0        1.56       -3.71      3.71 o
   1  13   0        0.22        4.15      3.96 o
   2  13   0        0.06       -1.43      1.43 o
   3  13   0        2.71        3.13      1.24 o
   4  13   0        2.40        0.11      0.90 o
   5  13   0        3.53        2.66      1.06 o
   6  13   0        6.44        9.06      2.07 o
   7  13   0       13.13       11.07      1.89 o
   8  13   0        0.43        1.24      1.83 o
  -2  14   0       12.86       12.83      1.98 o
  -1  14   0        2.65        0.60      4.17 o
   0  14   0       55.88       67.44      8.73 o
   1  14   0        0.14        2.63      4.22 o
   2  14   0        5.35        4.28      1.21 o
   3  14   0        1.07        2.58      2.38 o
   4  14   0        2.88        3.21      1.52 o
   5  14   0        0.38       -0.96      3.42 o
   6  14   0       22.42       23.50      2.02 o
   7  14   0        0.12       -0.06      1.51 o
   0  15   0        4.31        9.79      5.30 o
   1  15   0        4.97        2.83      2.86 o
   2  15   0        4.54        6.81      2.18 o
   3  15   0        1.79       -0.26      1.33 o
   4  15   0        7.16        7.01      2.44 o
   5  15   0        4.52        4.97      2.47 o
   6  15   0       30.87       43.54      2.98 o
  -5 -15   1        0.21        2.47      1.25 o
  -4 -15   1        0.64        4.75      2.58 o
  -3 -15   1        1.89        3.56      1.93 o
  -2 -15   1        5.06        3.05      2.72 o
  -1 -15   1        1.02        0.51      1.04 o
   0 -15   1        2.34        0.92      0.98 o
  -7 -14   1        0.34       -0.92      1.50 o
  -6 -14   1        7.42        6.56      2.33 o
  -5 -14   1       14.76       15.04      1.54 o
  -4 -14   1       20.11       22.18      3.09 o
  -3 -14   1       20.15       24.12      2.12 o
  -2 -14   1        5.42        4.27      2.32 o
  -1 -14   1        1.81        1.16      1.05 o
   0 -14   1        7.68        6.55      5.09 o
   1 -14   1        1.00        0.71      0.85 o
   2 -14   1        2.43        3.84      1.57 o
  -8 -13   1        2.11        3.11      1.82 o
  -7 -13   1        8.03       10.23      1.93 o
  -6 -13   1        8.35        7.82      1.67 o
  -5 -13   1        0.29       -0.52      1.16 o
  -4 -13   1        1.53        2.34      0.94 o
  -3 -13   1        1.50        2.12      1.27 o
  -2 -13   1       37.71       41.16      2.83 o
  -1 -13   1        4.48        3.36      1.05 o
   0 -13   1       20.26       24.46      5.95 o
   1 -13   1        0.54        0.43      4.19 o
   2 -13   1        7.54        8.21      1.17 o
   3 -13   1        0.09        2.15      2.53 o
  -8 -12   1        6.45       11.42      2.12 o
  -7 -12   1       29.42       27.54      2.44 o
  -6 -12   1        2.72        4.15      1.59 o
  -5 -12   1       79.87       78.80      2.75 o
  -4 -12   1       19.25       22.42      1.28 o
  -3 -12   1       36.26       31.11      2.12 o
  -2 -12   1        0.10        0.31      0.99 o
  -1 -12   1       99.63       87.02      3.77 o
   0 -12   1      370.69      343.53     17.76 o
   1 -12   1       22.14       26.28      5.76 o
   2 -12   1        1.01        0.32      1.37 o
   3 -12   1        4.85        4.13      1.25 o
   4 -12   1        3.10        0.52      1.42 o
  -9 -11   1       19.22       23.42      2.86 o
  -8 -11   1       24.30       25.38      2.24 o
  -7 -11   1       53.54       53.31      2.69 o
  -6 -11   1       52.83       50.59      2.41 o
  -5 -11   1        0.96        0.10      0.90 o
  -4 -11   1        0.81        0.11      0.75 o
  -3 -11   1       86.11       75.24      1.57 o
  -2 -11   1       39.84       38.01      2.87 o
  -1 -11   1       67.30       70.16      2.98 o
   0 -11   1       10.89       13.14      3.10 o
   1 -11   1        2.21        7.54      4.60 o
   2 -11   1       12.53        5.46      0.99 o
   3 -11   1       43.08       46.65      2.36 o
   4 -11   1        7.02        6.63      1.58 o
   5 -11   1        5.24        5.74      3.13 o
  -9 -10   1       30.65       30.94      2.57 o
  -8 -10   1        2.32        3.15      1.55 o
  -7 -10   1       16.32       11.51      1.71 o
  -6 -10   1       56.00       48.49      2.57 o
  -5 -10   1       83.96       84.12      2.51 o
  -4 -10   1        2.30        2.73      0.81 o
  -3 -10   1       77.88       77.87      1.57 o
  -2 -10   1      242.53      245.54      4.17 o
  -1 -10   1       16.40       16.63      0.90 o
   0 -10   1       21.63       18.25      1.49 o
   1 -10   1       78.82       94.03      8.00 o
   2 -10   1        0.70        1.90      0.80 o
   3 -10   1       41.19       35.58      1.98 o
   4 -10   1       20.34       19.28      1.87 o
   5 -10   1        8.98        8.57      1.92 o
   6 -10   1        5.50        9.93      1.69 o
 -10  -9   1       25.95       24.90      2.93 o
  -9  -9   1        8.00        9.19      1.87 o
  -8  -9   1       19.45       18.85      2.00 o
  -7  -9   1        4.75        3.92      1.21 o
  -6  -9   1        2.86        1.08      0.97 o
  -5  -9   1       25.56       24.95      1.25 o
  -4  -9   1      288.98      304.74      5.17 o
  -3  -9   1      201.32      210.69      3.11 o
  -2  -9   1      517.69      506.12      5.52 o
  -1  -9   1        6.42        9.50      1.26 o
   0  -9   1        3.48        4.49      0.99 o
   1  -9   1       66.32       73.15      6.31 o
   2  -9   1        1.45        1.33      0.57 o
   3  -9   1      101.75      112.50      3.40 o
   4  -9   1       10.57        7.93      0.94 o
   5  -9   1       72.28       71.57      4.84 o
   6  -9   1       80.67       76.43      4.68 o
   7  -9   1        2.52        4.90      2.02 o
 -10  -8   1        3.04        3.84      2.19 o
  -9  -8   1       11.98       10.18      1.77 o
  -8  -8   1        0.86       -0.60      1.15 o
  -7  -8   1        0.09       -0.94      0.94 o
  -6  -8   1       78.21       68.62      2.21 o
  -5  -8   1       85.31       85.76      1.98 o
  -4  -8   1       33.47       34.72      1.25 o
  -3  -8   1       31.95       36.95      1.10 o
  -2  -8   1       54.66       59.81      1.22 o
  -1  -8   1       30.92       25.17      0.98 o
   0  -8   1      221.37      215.41      8.29 o
   1  -8   1       14.94        6.14      1.43 o
   2  -8   1      182.33      182.37      3.53 o
   3  -8   1       33.46       33.03      1.36 o
   4  -8   1      235.36      239.84      3.99 o
   5  -8   1        0.10       -0.15      0.87 o
   6  -8   1       31.10       30.12      2.70 o
   7  -8   1       22.31       21.70      2.74 o
 -10  -7   1        3.85        5.31      1.93 o
  -9  -7   1       20.19       22.93      2.47 o
  -8  -7   1      101.98      105.53      3.63 o
  -7  -7   1       10.84        8.54      1.47 o
  -6  -7   1       79.12       87.20      2.46 o
  -5  -7   1      101.76      105.39      2.32 o
  -4  -7   1      395.63      433.30      5.32 o
  -3  -7   1      277.67      274.81      3.55 o
  -2  -7   1        0.63        0.72      0.36 o
  -1  -7   1        0.20        0.01      0.29 o
   0  -7   1      271.48      284.17      5.83 o
   1  -7   1       32.90       38.00      2.09 o
   2  -7   1        5.15        5.77      0.83 o
   3  -7   1        2.29        4.23      0.56 o
   4  -7   1       35.25       38.13      1.24 o
   5  -7   1       24.42       30.43      1.52 o
   6  -7   1       18.20       17.80      2.42 o
   7  -7   1        0.01       -1.96      2.24 o
   8  -7   1        5.72        8.46      2.57 o
 -10  -6   1       20.02       20.36      2.59 o
  -9  -6   1        6.24        7.39      1.82 o
  -8  -6   1        0.68        1.84      1.36 o
  -7  -6   1       50.24       45.13      2.32 o
  -6  -6   1       57.86       65.38      2.05 o
  -5  -6   1        3.78        6.45      0.87 o
  -4  -6   1       93.26      121.18      2.26 o
  -3  -6   1        0.45        0.64      0.44 o
  -2  -6   1      185.42      163.88      2.21 o
  -1  -6   1       51.34       43.17      0.86 o
   0  -6   1      232.21      216.89      5.13 o
   1  -6   1      535.07      530.61     10.09 o
   2  -6   1       29.33       25.72      0.77 o
   3  -6   1      325.81      331.12      4.47 o
   4  -6   1        0.00       -0.52      0.52 o
   5  -6   1        0.32       -0.76      0.76 o
   6  -6   1       12.28       10.19      1.49 o
   7  -6   1        7.18        4.55      2.07 o
   8  -6   1        9.27        8.11      4.29 o
 -10  -5   1        1.02        1.51      1.60 o
  -9  -5   1       16.80       17.25      2.22 o
  -8  -5   1      210.23      200.37      5.10 o
  -7  -5   1      200.24      202.17      4.83 o
  -6  -5   1        1.96        1.54      0.81 o
  -5  -5   1       36.00       36.32      1.43 o
  -4  -5   1        2.18        2.47      0.57 o
  -3  -5   1       66.01       69.50      1.34 o
  -2  -5   1        0.93        2.99      0.42 o
  -1  -5   1      276.21      253.91      3.06 o
   0  -5   1      152.35      158.76      2.56 o
   1  -5   1      271.15      297.52      4.01 o
   2  -5   1      275.00      287.25      3.46 o
   3  -5   1       71.20       73.04      1.32 o
   4  -5   1       23.22       31.90      1.04 o
   5  -5   1        0.02        0.42      0.59 o
   6  -5   1        9.14        6.53      1.15 o
   7  -5   1        2.35        1.79      1.55 o
   8  -5   1        9.47        9.85      2.65 o
   9  -5   1       16.60       21.57      3.47 o
 -10  -4   1       16.23       22.61      2.65 o
  -9  -4   1        2.95        3.79      1.62 o
  -8  -4   1      193.20      200.69      5.11 o
  -7  -4   1       38.64       42.11      2.41 o
  -6  -4   1        2.85        2.31      0.76 o
  -5  -4   1      204.61      209.28      3.89 o
  -4  -4   1      142.94      150.31      2.72 o
  -3  -4   1      291.69      298.40      3.65 o
  -2  -4   1       53.81       54.83      0.99 o
  -1  -4   1      286.24      280.06      3.14 o
   0  -4   1     1241.88     1226.65     14.05 o
   1  -4   1      138.48      162.11      2.38 o
   2  -4   1      155.04      167.84      2.24 o
   3  -4   1      534.00      566.66      6.19 o
   4  -4   1      100.82      101.99      2.24 o
   5  -4   1       55.24       51.42      1.80 o
   6  -4   1        0.50        1.72      0.74 o
   7  -4   1       57.18       52.81      5.91 o
   8  -4   1       19.34       18.60      4.00 o
   9  -4   1        0.96        1.55      1.94 o
 -10  -3   1       19.05       21.60      2.66 o
  -9  -3   1       14.37       19.34      2.29 o
  -8  -3   1       69.17       62.72      2.88 o
  -7  -3   1       44.75       39.76      2.02 o
  -6  -3   1        3.35        1.51      0.91 o
  -5  -3   1       15.63       13.52      0.97 o
  -4  -3   1      320.70      311.69      4.50 o
  -3  -3   1        2.25        3.29      0.41 o
  -2  -3   1        9.25        9.29      0.43 o
  -1  -3   1        2.85        1.29      0.26 o
   0  -3   1      250.34      252.80      3.45 o
   1  -3   1    10110.29     9662.20     95.65 o
   2  -3   1       21.08       24.70      0.63 o
   3  -3   1        0.03        0.53      0.32 o
   4  -3   1      587.05      661.27      7.72 o
   5  -3   1       50.20       49.10      1.45 o
   6  -3   1      176.31      192.86      3.58 o
   7  -3   1       84.42       82.84      3.33 o
   8  -3   1       32.16       26.99      2.73 o
   9  -3   1       50.10       64.21      3.97 o
 -10  -2   1        0.24       -1.06      1.83 o
  -9  -2   1        2.74        4.47      1.73 o
  -8  -2   1       15.22       13.85      1.74 o
  -7  -2   1      242.61      231.10      4.70 o
  -6  -2   1      240.47      224.92      4.33 o
  -5  -2   1      178.84      183.35      3.97 o
  -4  -2   1      504.94      538.26      6.49 o
  -3  -2   1      157.53      140.26      2.23 o
  -2  -2   1      307.06      312.52      3.22 o
  -1  -2   1     6808.52     6235.95     52.44 o
   0  -2   1       55.99       44.15      0.69 o
   1  -2   1      865.70      865.69      8.76 o
   2  -2   1     2241.26     2223.28     20.70 o
   3  -2   1     1708.47     1799.67     18.95 o
   4  -2   1      276.81      312.81      4.08 o
   5  -2   1       33.49       35.84      1.54 o
   6  -2   1       22.29       23.32      1.22 o
   7  -2   1        5.48        5.91      1.45 o
   8  -2   1        1.79        1.54      1.46 o
   9  -2   1       24.78       17.95      2.62 o
  10  -2   1       79.14       85.35      5.91 o
 -10  -1   1        0.61        0.83      1.62 o
  -9  -1   1       17.22       15.41      2.24 o
  -8  -1   1      111.47      112.50      3.79 o
  -7  -1   1      342.36      326.33     11.57 o
  -6  -1   1       23.36       26.09      1.52 o
  -5  -1   1       57.50       48.46      2.09 o
  -4  -1   1      248.73      264.62      3.48 o
  -3  -1   1      528.80      517.77      4.97 o
  -2  -1   1       88.40       87.40      1.15 o
  -1  -1   1     2131.50     2061.56     17.58 o
   0  -1   1     2751.65     2151.82     63.62 o
   1  -1   1      783.14      775.30      7.39 o
   2  -1   1     2959.02     2891.07     24.39 o
   3  -1   1      131.73      136.49      1.85 o
   4  -1   1      687.01      723.96      7.83 o
   5  -1   1      151.33      182.24      2.97 o
   6  -1   1      257.57      264.20      4.34 o
   7  -1   1      113.54      111.07      3.01 o
   8  -1   1      196.38      199.12      5.05 o
   9  -1   1        0.18        0.66      1.59 o
  10  -1   1       13.29        4.12      6.52 o
 -10   0   1        1.73        2.90      2.01 o
  -9   0   1        0.36        0.52      1.46 o
  -8   0   1        3.27        7.02      1.62 o
  -7   0   1      223.01      231.63      4.66 o
  -6   0   1       38.47       38.83      1.57 o
  -5   0   1        5.56        5.77      0.80 o
  -4   0   1       77.09       71.35      1.58 o
  -3   0   1        3.61        2.28      0.35 o
  -2   0   1     3553.36     3322.70     28.21 o
  -1   0   1        0.20       -0.23      0.23 o
   0   0   1       27.63       -0.05      0.05 o
   1   0   1     9562.53     7687.51    245.13 o
   2   0   1      641.21      664.65      6.19 o
   3   0   1      526.71      522.33      5.39 o
   4   0   1      319.81      319.37      4.20 o
   5   0   1      320.11      359.70      5.25 o
   6   0   1      465.77      448.00      6.40 o
   7   0   1        0.00        0.50      0.77 o
   8   0   1        0.28        1.54      1.27 o
   9   0   1        0.52       -0.80      1.25 o
  10   0   1        0.37        0.75      2.75 o
 -10   1   1        0.40       -0.63      1.75 o
  -9   1   1       12.08       11.14      2.09 o
  -8   1   1      224.35      228.14      5.55 o
  -7   1   1      149.92      163.05      4.23 o
  -6   1   1        2.08        1.26      0.73 o
  -5   1   1        1.06        0.18      0.58 o
  -4   1   1      180.02      202.99      2.96 o
  -3   1   1      121.96      129.04      1.83 o
  -2   1   1       34.79       47.87      0.78 o
  -1   1   1      274.05      232.93      2.24 o
   0   1   1     6141.15     4399.27     83.00 o
   1   1   1      721.45      579.99      8.64 o
   2   1   1     7920.59     7730.28     64.68 o
   3   1   1      924.25      945.23      8.43 o
   4   1   1      117.01       96.44      1.72 o
   5   1   1        6.61        5.86      0.76 o
   6   1   1      182.16      172.45      3.28 o
   7   1   1        1.09        1.39      0.69 o
   8   1   1        0.72        1.76      1.21 o
   9   1   1       15.48       21.40      2.09 o
  10   1   1       13.93       16.28      2.35 o
  -9   2   1        0.04       -0.91      1.43 o
  -8   2   1        0.01        1.26      1.76 o
  -7   2   1       40.96       58.30      2.58 o
  -6   2   1       19.13       19.07      1.27 o
  -5   2   1      197.05      187.69      2.77 o
  -4   2   1      230.78      205.88      2.73 o
  -3   2   1     1040.38     1104.10     10.76 o
  -2   2   1      100.73      106.08      1.36 o
  -1   2   1      520.20      488.01      4.57 o
   0   2   1      414.78      406.01      4.66 o
   1   2   1       87.80       75.50      0.84 o
   2   2   1       92.77       78.93      1.26 o
   3   2   1      291.94      276.54      3.16 o
   4   2   1      802.88      853.71      9.59 o
   5   2   1      151.68      160.70      2.73 o
   6   2   1      108.86      104.03      2.69 o
   7   2   1      148.90      141.04      3.41 o
   8   2   1       36.56       39.30      2.32 o
   9   2   1        6.96        8.17      1.90 o
  10   2   1        1.32        0.60      1.62 o
  -9   3   1        5.32        5.06      2.13 o
  -8   3   1        7.16        6.23      1.62 o
  -7   3   1        6.86        4.25      1.29 o
  -6   3   1       17.28       18.53      1.25 o
  -5   3   1       14.00       12.78      1.07 o
  -4   3   1      431.75      441.23      5.25 o
  -3   3   1        1.60        2.22      0.66 o
  -2   3   1     3099.68     3168.30     29.67 o
  -1   3   1       31.52       24.35      0.57 o
   0   3   1     2699.74     2639.82     37.37 o
   1   3   1     1525.88     1503.29     15.06 o
   2   3   1      398.58      383.31      3.74 o
   3   3   1        0.29        0.31      0.33 o
   4   3   1      520.45      570.55      8.96 o
   5   3   1       18.28       18.84      1.08 o
   6   3   1       74.12       76.16      2.12 o
   7   3   1      438.97      403.11      6.73 o
   8   3   1        1.34        0.78      1.11 o
   9   3   1       36.87       33.58      3.20 o
  10   3   1        0.39        3.83      2.58 o
  11   3   1        0.13        1.30      1.76 o
  -9   4   1        7.70        7.55      4.05 o
  -8   4   1        4.81        3.16      1.76 o
  -7   4   1       26.82       27.35      2.14 o
  -6   4   1        8.08       11.87      1.44 o
  -5   4   1      502.00      500.08      6.38 o
  -4   4   1        5.67       11.82      0.74 o
  -3   4   1     1037.70     1056.17     11.57 o
  -2   4   1      172.88      233.91      2.59 o
  -1   4   1      270.52      259.53      3.10 o
   0   4   1      170.91      175.52      6.61 o
   1   4   1      468.17      432.51      4.81 o
   2   4   1       35.17       30.92      0.67 o
   3   4   1      575.20      589.49      5.76 o
   4   4   1      791.97      801.53      9.57 o
   5   4   1      204.68      208.23      3.86 o
   6   4   1       91.78       98.95      2.83 o
   7   4   1      103.48       99.33      2.88 o
   8   4   1       63.86       57.25      2.45 o
   9   4   1       14.04       12.85      2.07 o
  10   4   1        0.00        1.06      1.63 o
  11   4   1        0.00       -0.25      1.69 o
  -8   5   1       14.46       21.41      3.24 o
  -7   5   1       11.11       10.51      1.94 o
  -6   5   1        0.46        2.29      1.19 o
  -5   5   1      217.27      225.19      3.76 o
  -4   5   1        0.29        0.10      0.50 o
  -3   5   1       50.51       50.09      1.52 o
  -2   5   1      177.30      169.26      2.14 o
  -1   5   1        0.01        0.21      0.35 o
   0   5   1     1937.39     1916.79     43.53 o
   1   5   1       42.89       41.27      1.60 o
   2   5   1      754.40      791.12      7.70 o
   3   5   1       60.39       49.48      1.10 o
   4   5   1     2053.23     2022.74     19.37 o
   5   5   1      383.42      403.17      5.05 o
   6   5   1      109.31      110.75      2.56 o
   7   5   1       36.69       40.61      1.72 o
   8   5   1      105.75      100.06      4.97 o
   9   5   1       40.36       43.99      3.68 o
  10   5   1        0.82        0.55      1.52 o
  11   5   1        3.28        6.20      2.02 o
  -8   6   1        3.00        2.44      2.23 o
  -7   6   1        1.93        6.24      2.20 o
  -6   6   1        0.98        0.20      1.27 o
  -5   6   1        7.11        6.75      1.02 o
  -4   6   1      100.69      109.89      2.15 o
  -3   6   1       47.86       47.93      1.21 o
  -2   6   1       35.12       29.92      0.75 o
  -1   6   1        1.91        3.54      0.49 o
   0   6   1      889.01      897.92     21.46 o
   1   6   1      189.50      196.52      3.46 o
   2   6   1       19.20       17.57      0.57 o
   3   6   1      448.51      466.96      5.25 o
   4   6   1      192.44      224.02      3.12 o
   5   6   1      233.52      269.73      3.57 o
   6   6   1       23.12       18.24      1.13 o
   7   6   1        2.30        0.51      0.86 o
   8   6   1      135.53      126.03      3.85 o
   9   6   1      123.40      129.11      4.19 o
  10   6   1        1.93        0.41      1.78 o
  -7   7   1        1.34        2.12      1.98 o
  -6   7   1       49.74       42.21      3.21 o
  -5   7   1       22.19       24.86      1.45 o
  -4   7   1        1.26        1.68      0.67 o
  -3   7   1      504.65      490.64      6.09 o
  -2   7   1       97.47      105.59      2.02 o
  -1   7   1       17.65       17.70      0.80 o
   0   7   1      492.25      517.87     13.31 o
   1   7   1      249.77      272.40      5.47 o
   2   7   1      361.75      384.88      4.17 o
   3   7   1        1.17       -0.42      0.42 o
   4   7   1      123.54      121.61      2.22 o
   5   7   1        0.08        0.41      0.57 o
   6   7   1       58.80       65.79      2.72 o
   7   7   1       25.25       21.36      1.59 o
   8   7   1       52.63       45.11      2.20 o
   9   7   1        5.61        4.08      1.53 o
  10   7   1        1.25        2.23      1.57 o
  -7   8   1        9.84        5.24      2.16 o
  -6   8   1        9.19       10.16      2.81 o
  -5   8   1        8.60       15.38      1.33 o
  -4   8   1      152.52      134.15      3.07 o
  -3   8   1       20.52       19.64      1.27 o
  -2   8   1      337.99      349.10      7.48 o
  -1   8   1       99.01      111.80      2.91 o
   0   8   1       30.24       30.49      2.22 o
   1   8   1      106.92      104.99      2.51 o
   2   8   1      133.01      110.93      1.88 o
   3   8   1      725.76      745.04      8.46 o
   4   8   1       69.68       75.02      1.62 o
   5   8   1       40.68       38.87      1.85 o
   6   8   1       18.20       14.42      1.06 o
   7   8   1       16.82       13.46      1.43 o
   8   8   1        9.88        8.62      1.42 o
   9   8   1       17.54       14.36      1.68 o
  10   8   1       32.87       32.46      2.93 o
  -6   9   1        0.90       -0.53      1.36 o
  -5   9   1        0.07        0.32      0.82 o
  -4   9   1        1.73        0.79      1.28 o
  -3   9   1        2.81        4.68      1.10 o
  -2   9   1       27.67       23.38      1.32 o
  -1   9   1       24.88       34.86      2.34 o
   0   9   1       50.85       45.22      3.06 o
   1   9   1       57.94       67.33      3.36 o
   2   9   1       41.04       41.72      3.10 o
   3   9   1       41.86       41.73      1.04 o
   4   9   1        0.42       -0.51      0.51 o
   5   9   1        1.88        2.78      0.68 o
   6   9   1       95.48      100.53      2.58 o
   7   9   1        5.42        6.19      1.80 o
   8   9   1       14.84       17.45      1.86 o
   9   9   1        3.41        5.12      1.65 o
  10   9   1        4.31        1.65      2.60 o
  -6  10   1        7.46        5.68      1.41 o
  -5  10   1        0.20        2.72      1.56 o
  -4  10   1        1.22        1.02      1.32 o
  -3  10   1       81.90       60.70      2.62 o
  -2  10   1       58.51       70.51      3.05 o
  -1  10   1        5.30        1.81      1.12 o
   0  10   1      245.86      246.66      8.59 o
   1  10   1       52.27       50.02      5.79 o
   2  10   1      190.23      181.39      3.50 o
   3  10   1      139.57      140.78      2.35 o
   4  10   1       99.61      103.01      2.06 o
   5  10   1       40.68       38.87      1.43 o
   6  10   1        9.06        7.18      1.18 o
   7  10   1       55.29       50.77      2.45 o
   8  10   1        3.50        3.59      1.43 o
   9  10   1       12.03       12.73      1.92 o
  10  10   1       11.18       13.30      2.34 o
  -5  11   1        0.11        0.34      2.72 o
  -4  11   1        0.67        2.38      2.14 o
  -3  11   1        0.14        0.39      1.03 o
  -2  11   1       21.41       17.65      5.74 o
  -1  11   1       13.66        7.14      1.41 o
   0  11   1      200.47      197.65     11.19 o
   1  11   1       19.50       16.92      4.46 o
   2  11   1      639.86      602.30     14.81 o
   3  11   1        8.03        7.57      1.46 o
   4  11   1      476.77      484.91      5.98 o
   5  11   1       59.60       53.98      1.78 o
   6  11   1       19.76       19.25      1.63 o
   7  11   1       53.03       54.92      2.55 o
   8  11   1        5.95        5.35      1.53 o
   9  11   1       12.51       14.19      2.84 o
  -4  12   1        0.00        0.55      1.50 o
  -3  12   1        1.76        0.95      1.10 o
  -2  12   1        0.60        2.26      3.11 o
  -1  12   1        0.24       -0.80      4.14 o
   0  12   1       45.41       37.92      6.37 o
   1  12   1        7.94        6.63      1.81 o
   2  12   1       28.18       25.20      2.66 o
   3  12   1      194.10      191.09      5.06 o
   4  12   1       13.41       14.25      1.13 o
   5  12   1       11.17       13.45      1.85 o
   6  12   1        1.03        1.25      1.31 o
   7  12   1        9.27       10.83      1.86 o
   8  12   1        1.07        2.56      1.66 o
   9  12   1        0.84       -0.09      1.71 o
  -3  13   1        2.54        4.19      1.30 o
  -2  13   1        1.46        0.96      4.87 o
  -1  13   1       21.62       23.43      6.32 o
   0  13   1       12.32       11.23      5.20 o
   1  13   1        0.99       -2.39      3.06 o
   2  13   1        0.85       -0.86      0.86 o
   3  13   1        2.92        3.36      1.42 o
   4  13   1       17.02       23.65      2.08 o
   5  13   1        0.00        0.18      0.97 o
   6  13   1       15.55       14.46      1.69 o
   7  13   1        0.05       -1.27      1.27 o
   8  13   1        6.19        3.08      1.64 o
  -2  14   1        1.74        5.97      3.96 o
  -1  14   1       20.25       23.62      6.72 o
   0  14   1        0.51       -4.08      4.08 o
   1  14   1       38.19       52.98      7.64 o
   2  14   1        3.29        2.39      1.02 o
   3  14   1        7.43        5.33      1.36 o
   4  14   1        1.53        0.69      1.32 o
   5  14   1        3.44        4.39      1.10 o
   6  14   1       23.64       24.97      1.94 o
   7  14   1       18.77       20.86      2.13 o
   0  15   1        6.40       13.33      6.00 o
   1  15   1        0.97       -0.41      3.79 o
   2  15   1        0.04       -0.56      0.94 o
   3  15   1        5.18        6.48      1.39 o
   4  15   1        0.00        0.66      1.38 o
   5  15   1        0.14        2.22      2.19 o
   6  15   1        5.38        7.10      2.94 o
  -5 -15   2        0.26       -1.46      1.46 o
  -4 -15   2        0.35        1.72      2.29 o
  -3 -15   2        0.37        1.10      1.40 o
  -2 -15   2        9.21       11.13      1.75 o
  -1 -15   2        3.36        5.55      1.40 o
   0 -15   2        7.06        5.87      1.36 o
  -6 -14   2        1.49        2.03      2.11 o
  -5 -14   2       16.39       19.39      1.83 o
  -4 -14   2        1.83        3.73      1.40 o
  -3 -14   2        0.03       -0.89      1.59 o
  -2 -14   2        0.61        2.41      1.28 o
  -1 -14   2        1.41        1.92      1.70 o
   0 -14   2        4.52        3.68      1.69 o
   1 -14   2        0.75        0.60      1.04 o
   2 -14   2        1.96        2.94      1.14 o
  -7 -13   2       16.02       15.44      2.20 o
  -6 -13   2       22.38       26.84      2.38 o
  -5 -13   2        0.51       -0.78      1.30 o
  -4 -13   2        0.01       -0.87      0.87 o
  -3 -13   2        0.10       -0.92      2.23 o
  -2 -13   2       17.79       17.15      1.81 o
  -1 -13   2      152.52      153.47      4.46 o
   0 -13   2        6.26        7.03      1.20 o
   1 -13   2       14.15       20.42      1.89 o
   2 -13   2        8.28       10.71      1.37 o
   3 -13   2        0.01       -0.34      1.89 o
  -8 -12   2        1.20        5.65      1.99 o
  -7 -12   2        0.73        1.10      1.67 o
  -6 -12   2        6.57        9.82      1.85 o
  -5 -12   2        4.11        5.38      1.58 o
  -4 -12   2       20.07       22.09      1.51 o
  -3 -12   2        7.45        9.86      1.10 o
  -2 -12   2       37.08       33.02      2.07 o
  -1 -12   2       30.43       41.94      2.89 o
   0 -12   2       44.70       43.15      2.08 o
   1 -12   2       48.25       50.32      2.22 o
   2 -12   2        5.99        6.82      1.81 o
   3 -12   2       15.99       17.12      2.24 o
   4 -12   2       14.58       12.42      1.87 o
  -9 -11   2        7.25       -0.06      1.97 o
  -8 -11   2       21.89       24.93      2.31 o
  -7 -11   2       17.41       17.80      1.93 o
  -6 -11   2       18.81       21.87      1.91 o
  -5 -11   2       32.94       38.02      1.82 o
  -4 -11   2      129.84      121.69      2.67 o
  -3 -11   2      324.58      349.15      4.63 o
  -2 -11   2        9.64        7.93      0.82 o
  -1 -11   2       13.14        9.21      1.06 o
   0 -11   2      121.48      118.10      3.33 o
   1 -11   2      167.93      153.61      3.98 o
   2 -11   2      104.73      101.71      3.25 o
   3 -11   2        5.61        3.08      1.17 o
   4 -11   2       22.56       28.95      5.65 o
   5 -11   2       14.41       11.43      3.66 o
  -9 -10   2       12.57       16.59      2.26 o
  -8 -10   2       27.59       28.52      2.61 o
  -7 -10   2       13.94       13.35      1.87 o
  -6 -10   2        2.89        1.33      1.26 o
  -5 -10   2        3.70        1.33      0.95 o
  -4 -10   2        0.98        1.05      0.71 o
  -3 -10   2      699.20      674.91      8.07 o
  -2 -10   2      499.83      489.17      5.27 o
  -1 -10   2        4.94        5.37      0.82 o
   0 -10   2       25.02       25.08      2.24 o
   1 -10   2       26.60       21.21      1.27 o
   2 -10   2      135.82      137.91      4.42 o
   3 -10   2       42.71       35.37      2.83 o
   4 -10   2       15.41       15.77      1.84 o
   5 -10   2        5.06        2.72      0.97 o
   6 -10   2        3.69        2.50      1.60 o
  -9  -9   2       17.02       17.45      2.49 o
  -8  -9   2       23.44       25.67      2.32 o
  -7  -9   2        1.81       -0.01      1.33 o
  -6  -9   2       15.55       17.05      1.54 o
  -5  -9   2        7.07        4.78      0.90 o
  -4  -9   2        1.16        1.43      0.64 o
  -3  -9   2      271.00      273.66      3.64 o
  -2  -9   2      576.07      540.04      6.03 o
  -1  -9   2       25.00       30.59      0.91 o
   0  -9   2       67.87       74.64      1.74 o
   1  -9   2      232.14      244.31      4.52 o
   2  -9   2        0.27       -0.66      0.66 o
   3  -9   2        0.93        0.56      1.41 o
   4  -9   2       23.59       30.54      1.45 o
   5  -9   2       11.70        7.86      1.11 o
   6  -9   2       36.66       46.83      3.16 o
   7  -9   2        5.26        3.88      1.92 o
 -10  -8   2        0.97        1.29      2.02 o
  -9  -8   2        5.99        8.78      1.92 o
  -8  -8   2        9.83        9.73      1.69 o
  -7  -8   2       79.38       92.61      3.09 o
  -6  -8   2       13.47       17.99      1.83 o
  -5  -8   2      114.09      105.47      2.41 o
  -4  -8   2      169.73      167.60      2.94 o
  -3  -8   2      158.66      157.39      2.47 o
  -2  -8   2     1198.63     1237.41     13.59 o
  -1  -8   2        0.93        1.74      0.41 o
   0  -8   2      131.48      139.36      2.33 o
   1  -8   2      483.50      448.40      7.45 o
   2  -8   2       64.06       58.56      1.82 o
   3  -8   2       29.81       30.18      0.91 o
   4  -8   2        0.16       -0.06      0.59 o
   5  -8   2       88.81       89.05      3.15 o
   6  -8   2       38.96       40.48      3.02 o
   7  -8   2        7.44        9.32      2.28 o
 -10  -7   2       11.51       12.70      2.88 o
  -9  -7   2        3.41        0.52      1.46 o
  -8  -7   2        0.37       -1.14      1.14 o
  -7  -7   2       80.57       83.21      3.29 o
  -6  -7   2      136.33      130.27      2.98 o
  -5  -7   2       23.26       21.02      1.19 o
  -4  -7   2       11.64       13.49      0.90 o
  -3  -7   2       44.66       47.30      1.40 o
  -2  -7   2      450.91      469.11      5.32 o
  -1  -7   2      482.10      505.79      5.55 o
   0  -7   2       88.41       79.72      1.12 o
   1  -7   2      500.38      573.44      6.88 o
   2  -7   2        0.25       -0.33      0.37 o
   3  -7   2       41.04       38.20      1.09 o
   4  -7   2      341.85      319.85      4.67 o
   5  -7   2        0.64       -0.10      0.83 o
   6  -7   2      206.18      204.99      7.12 o
   7  -7   2       21.07       22.34      2.88 o
   8  -7   2       28.30       31.35      4.17 o
 -10  -6   2        7.79        5.79      1.98 o
  -9  -6   2        6.66        5.18      1.81 o
  -8  -6   2       89.07       92.42      3.46 o
  -7  -6   2       20.36       23.84      1.90 o
  -6  -6   2       93.98       85.77      2.40 o
  -5  -6   2        2.02        1.28      0.64 o
  -4  -6   2        0.08       -0.11      0.56 o
  -3  -6   2       12.28       14.83      0.78 o
  -2  -6   2      186.10      206.87      2.74 o
  -1  -6   2        0.49        0.90      0.34 o
   0  -6   2     1918.07     2031.15     19.21 o
   1  -6   2      329.97      309.36      3.66 o
   2  -6   2      658.07      596.96      6.74 o
   3  -6   2       33.65       32.38      1.12 o
   4  -6   2      405.63      405.34      5.20 o
   5  -6   2      502.34      507.96      6.36 o
   6  -6   2       66.32       60.30      2.59 o
   7  -6   2       11.09        9.10      1.84 o
   8  -6   2        8.09        8.66      2.59 o
 -10  -5   2        5.84        6.73      1.98 o
  -9  -5   2        1.75       -0.63      1.42 o
  -8  -5   2      272.30      274.85      6.23 o
  -7  -5   2      158.65      146.91      5.03 o
  -6  -5   2       98.29       96.30      3.02 o
  -5  -5   2        6.55        4.07      0.78 o
  -4  -5   2      134.42      140.99      2.51 o
  -3  -5   2      961.74     1069.57     11.15 o
  -2  -5   2      224.05      196.35      2.59 o
  -1  -5   2        0.70        2.90      0.37 o
   0  -5   2      532.80      566.03      6.36 o
   1  -5   2     1541.85     1484.93     16.90 o
   2  -5   2     1235.37     1227.62     14.17 o
   3  -5   2      216.03      195.18      2.81 o
   4  -5   2       53.88       54.82      1.30 o
   5  -5   2       75.33       74.87      1.77 o
   6  -5   2       85.55       78.56      2.33 o
   7  -5   2       63.38       46.04      3.01 o
   8  -5   2        7.06        8.38      2.16 o
   9  -5   2        9.16       15.54      3.02 o
 -10  -4   2        6.38        5.94      2.15 o
  -9  -4   2       50.20       49.60      4.61 o
  -8  -4   2      211.34      208.84      6.02 o
  -7  -4   2      495.74      495.21      8.11 o
  -6  -4   2       84.01       95.08      2.75 o
  -5  -4   2      443.58      435.56      6.76 o
  -4  -4   2       28.69       26.89      1.02 o
  -3  -4   2      304.32      339.03      3.95 o
  -2  -4   2     1759.59     1832.50     17.40 o
  -1  -4   2      801.35      708.84      7.03 o
   0  -4   2     2325.69     2139.38     21.31 o
   1  -4   2     1404.96     1472.68     16.74 o
   2  -4   2      177.13      154.28      2.16 o
   3  -4   2      498.52      494.28      5.52 o
   4  -4   2        8.92        8.98      0.75 o
   5  -4   2       31.98       32.11      1.56 o
   6  -4   2        0.01        1.43      0.72 o
   7  -4   2       28.72       28.16      2.05 o
   8  -4   2        6.86        4.71      1.84 o
   9  -4   2      116.48      117.60      5.93 o
 -10  -3   2        0.66        1.13      1.63 o
  -9  -3   2       28.45       34.05      2.81 o
  -8  -3   2        0.35        1.09      1.61 o
  -7  -3   2      130.17      151.97      3.82 o
  -6  -3   2       44.96       45.04      1.94 o
  -5  -3   2       11.37        8.53      0.94 o
  -4  -3   2      305.08      317.89      4.38 o
  -3  -3   2       55.35       58.18      1.47 o
  -2  -3   2        3.43        6.15      0.86 o
  -1  -3   2     3409.20     3380.39     29.85 o
   0  -3   2     2548.63     2453.75     21.02 o
   1  -3   2    16999.76    16347.69    153.32 o
   2  -3   2      136.97      146.31      1.92 o
   3  -3   2       15.82       13.83      0.64 o
   4  -3   2      134.31      136.80      2.47 o
   5  -3   2       38.10       36.65      1.38 o
   6  -3   2       93.47       92.28      2.77 o
   7  -3   2        9.23       12.50      2.49 o
   8  -3   2       33.27       33.15      3.01 o
   9  -3   2        8.99       15.28      2.56 o
  10  -3   2       50.94       58.71      7.76 o
 -10  -2   2        0.39        3.59      1.80 o
  -9  -2   2       19.66       15.27      2.17 o
  -8  -2   2       28.57       25.94      2.36 o
  -7  -2   2       17.02       18.93      1.61 o
  -6  -2   2        1.77        1.33      0.89 o
  -5  -2   2        1.10        2.01      0.88 o
  -4  -2   2      352.95      352.80      4.43 o
  -3  -2   2       33.55       38.16      1.00 o
  -2  -2   2     2282.11     2309.84     20.73 o
  -1  -2   2     1939.20     1896.06     16.29 o
   0  -2   2     9247.78     9157.91     81.38 o
   1  -2   2      299.66      288.79      2.75 o
   2  -2   2      798.58      842.50      8.60 o
   3  -2   2      168.45      200.74      2.59 o
   4  -2   2      334.99      358.11      4.55 o
   5  -2   2       74.16       75.54      1.79 o
   6  -2   2      200.80      204.14      3.61 o
   7  -2   2        1.60        1.18      1.23 o
   8  -2   2      123.12      114.25      5.23 o
   9  -2   2       18.66       27.90      3.01 o
  10  -2   2       59.24       72.32      4.61 o
 -10  -1   2        3.90        0.06      2.01 o
  -9  -1   2        4.07        4.19      1.74 o
  -8  -1   2      102.19      109.94      3.78 o
  -7  -1   2        2.93        2.55      1.14 o
  -6  -1   2       20.55       26.38      1.54 o
  -5  -1   2        5.52        8.13      0.90 o
  -4  -1   2        0.80        0.72      0.50 o
  -3  -1   2       68.32       72.27      1.30 o
  -2  -1   2      244.45      291.24      2.88 o
  -1  -1   2     7749.74     7384.00     62.48 o
   0  -1   2      551.66      494.57      4.68 o
   1  -1   2      167.53      160.77      1.60 o
   2  -1   2     9432.37     9261.64     81.48 o
   3  -1   2      183.20      178.94      2.25 o
   4  -1   2     1801.00     1867.97     19.90 o
   5  -1   2       15.45       18.54      1.06 o
   6  -1   2      459.16      460.75      7.01 o
   7  -1   2        8.08        7.78      1.13 o
   8  -1   2        1.98        1.92      1.57 o
   9  -1   2        6.55        7.32      1.85 o
  10  -1   2       27.21       26.84      3.86 o
 -10   0   2       24.39       31.72      3.41 o
  -9   0   2       32.39       30.69      2.50 o
  -8   0   2        4.85        7.85      1.70 o
  -7   0   2      240.37      228.04      5.26 o
  -6   0   2       10.85       12.27      1.12 o
  -5   0   2       89.58       88.86      2.20 o
  -4   0   2     2058.31     2164.26     21.92 o
  -3   0   2      942.62      853.32      9.14 o
  -2   0   2     2649.61     2614.40     23.46 o
  -1   0   2     7240.52     6837.09     60.61 o
   0   0   2     2789.54     2596.92     23.20 o
   1   0   2      469.77      503.84      4.92 o
   2   0   2      682.48      709.36      6.98 o
   3   0   2      261.66      281.61      3.39 o
   4   0   2      227.92      218.13      3.16 o
   5   0   2       61.91       65.91      1.94 o
   6   0   2       41.28       43.71      1.66 o
   7   0   2       45.00       43.12      1.74 o
   8   0   2       28.30       21.18      2.07 o
   9   0   2        0.82       -0.01      1.81 o
  10   0   2        1.03       -0.55      1.98 o
  -9   1   2        0.23        0.13      1.55 o
  -8   1   2      218.76      195.56      5.13 o
  -7   1   2      148.13      153.36      4.18 o
  -6   1   2       99.25       83.71      2.28 o
  -5   1   2      276.29      307.91      4.43 o
  -4   1   2       87.00       98.72      1.77 o
  -3   1   2      941.87      983.17      9.83 o
  -2   1   2     2468.70     2354.22     20.22 o
  -1   1   2     4433.34     4237.89     35.91 o
   0   1   2     1426.70     1423.21     12.80 o
   1   1   2     3461.81     3542.38     34.45 o
   2   1   2     4599.45     4485.89     37.55 o
   3   1   2      747.15      682.25      6.26 o
   4   1   2      546.01      515.10      6.16 o
   5   1   2      114.55      120.83      2.44 o
   6   1   2      646.73      674.07      8.87 o
   7   1   2       16.17       19.89      1.70 o
   8   1   2       18.34       19.30      1.82 o
   9   1   2       55.21       46.09      2.66 o
  10   1   2       11.07       10.55      2.66 o
  -9   2   2        0.62       -1.53      1.53 o
  -8   2   2       96.91       99.76      3.99 o
  -7   2   2       43.03       39.58      2.25 o
  -6   2   2        4.04        2.47      0.87 o
  -5   2   2      138.18      136.52      2.64 o
  -4   2   2        0.11        1.66      0.54 o
  -3   2   2      133.47      164.92      2.24 o
  -2   2   2     2656.59     2807.35     26.32 o
  -1   2   2      342.92      332.37      3.40 o
   0   2   2     1101.74     1058.18     10.13 o
   1   2   2     1685.89     1691.23     15.83 o
   2   2   2     1999.68     1865.07     15.32 o
   3   2   2     1268.06     1299.11     11.93 o
   4   2   2      603.60      643.56      7.05 o
   5   2   2      184.45      194.53      3.08 o
   6   2   2       37.14       37.66      1.69 o
   7   2   2       77.63       78.31      2.51 o
   8   2   2       32.11       28.37      1.80 o
   9   2   2       10.66       13.61      2.03 o
  10   2   2        3.00        3.24      1.63 o
  11   2   2        7.30       13.22      2.60 o
  -9   3   2        0.12        0.96      1.60 o
  -8   3   2       16.05       17.25      2.18 o
  -7   3   2       51.46       55.53      2.80 o
  -6   3   2       10.46        5.27      1.02 o
  -5   3   2       37.88       39.76      1.78 o
  -4   3   2      375.89      379.48      4.99 o
  -3   3   2       60.47       55.52      1.43 o
  -2   3   2     1588.38     1544.69     15.61 o
  -1   3   2        1.17        0.87      0.27 o
   0   3   2       50.10       51.90      0.87 o
   1   3   2     2479.02     2414.57     23.87 o
   2   3   2     2895.14     2690.47     23.82 o
   3   3   2      323.86      315.87      3.22 o
   4   3   2      404.64      417.62      4.93 o
   5   3   2      458.45      509.37      6.81 o
   6   3   2      350.79      339.26      5.96 o
   7   3   2       94.65      108.29      2.96 o
   8   3   2        3.17        0.84      1.18 o
   9   3   2       10.14        6.15      1.84 o
  10   3   2        0.06       -0.77      1.46 o
  11   3   2        2.68        4.01      2.20 o
  -9   4   2        5.81        3.54      2.96 o
  -8   4   2       24.10       20.91      2.24 o
  -7   4   2       38.78       37.68      2.41 o
  -6   4   2       72.02       73.58      2.39 o
  -5   4   2        8.81        5.93      1.13 o
  -4   4   2       27.02       28.70      1.15 o
  -3   4   2        0.00        0.53      0.42 o
  -2   4   2       68.81       87.52      1.38 o
  -1   4   2      125.61      118.50      1.49 o
   0   4   2       61.64       52.14      1.00 o
   1   4   2     1561.09     1542.89     17.55 o
   2   4   2      798.63      677.30      6.37 o
   3   4   2      847.33      918.50      9.05 o
   4   4   2      219.36      226.97      2.76 o
   5   4   2       99.44      128.39      2.14 o
   6   4   2       18.66       18.79      1.26 o
   7   4   2       16.16       15.90      1.37 o
   8   4   2       25.34       21.71      1.80 o
   9   4   2        3.74        3.45      1.62 o
  10   4   2        1.45        1.86      1.64 o
  11   4   2        0.42       -1.41      1.41 o
  -8   5   2        4.28        5.71      2.60 o
  -7   5   2        6.29        6.27      1.82 o
  -6   5   2       25.62       14.65      1.80 o
  -5   5   2        9.61        8.95      0.91 o
  -4   5   2       12.06       10.86      0.77 o
  -3   5   2        2.36        3.36      0.49 o
  -2   5   2        0.43        0.79      0.35 o
  -1   5   2        3.96        6.87      0.40 o
   0   5   2       79.69      107.21      2.23 o
   1   5   2      190.81      158.53      2.56 o
   2   5   2        1.41        6.19      0.41 o
   3   5   2      332.51      340.38      4.23 o
   4   5   2       70.12       65.14      1.40 o
   5   5   2      242.66      242.85      3.25 o
   6   5   2        0.32        1.56      0.67 o
   7   5   2        0.85       -0.77      1.07 o
   8   5   2        0.05       -1.03      1.03 o
   9   5   2       46.21       49.20      5.25 o
  10   5   2       26.85       19.87      2.54 o
  11   5   2        0.13        1.04      1.68 o
  -8   6   2        2.21        1.87      2.20 o
  -7   6   2        0.32        4.38      2.12 o
  -6   6   2       33.90       30.83      2.41 o
  -5   6   2       57.08       59.26      2.01 o
  -4   6   2        0.38       -0.69      0.69 o
  -3   6   2       21.65       23.08      0.83 o
  -2   6   2       75.93       80.36      1.35 o
  -1   6   2      361.75      397.51      6.02 o
   0   6   2        0.00        0.58      0.74 o
   1   6   2      275.63      284.35      5.70 o
   2   6   2      338.69      376.50      3.90 o
   3   6   2      113.99      125.35      1.90 o
   4   6   2        3.93        7.15      0.67 o
   5   6   2       86.71      107.58      1.98 o
   6   6   2       96.74       96.09      2.39 o
   7   6   2        9.97        9.62      1.36 o
   8   6   2        0.03       -1.31      1.31 o
   9   6   2       17.84       20.02      1.83 o
  10   6   2       59.39       61.73      3.61 o
  11   6   2        0.01        3.38      1.83 o
  -7   7   2        5.61        8.03      6.75 o
  -6   7   2       23.36       21.21      2.52 o
  -5   7   2       13.41       13.79      1.54 o
  -4   7   2      258.49      246.37      4.05 o
  -3   7   2       23.00       27.45      0.89 o
  -2   7   2      148.76      142.97      2.79 o
  -1   7   2      755.98      807.94     15.43 o
   0   7   2       15.09       16.62      1.62 o
   1   7   2       82.65       75.78      7.23 o
   2   7   2      163.81      184.63      2.19 o
   3   7   2      567.80      568.99      6.22 o
   4   7   2       12.66       14.34      0.78 o
   5   7   2        6.25        9.35      0.81 o
   6   7   2        6.04        3.74      0.80 o
   7   7   2       28.28       25.71      1.63 o
   8   7   2        0.18        0.86      1.04 o
   9   7   2        8.78       10.27      1.51 o
  10   7   2        3.48        7.04      1.86 o
  -7   8   2        2.78        4.79      3.94 o
  -6   8   2        0.00        2.12      1.66 o
  -5   8   2        8.07        5.54      1.25 o
  -4   8   2        0.09       -0.70      0.70 o
  -3   8   2      236.29      226.75      4.40 o
  -2   8   2        0.00        0.09      0.50 o
  -1   8   2      105.20      114.80      3.14 o
   0   8   2      328.64      319.51      9.31 o
   1   8   2       32.50       33.22      2.46 o
   2   8   2       93.95       96.45      2.18 o
   3   8   2        4.58        3.93      0.52 o
   4   8   2       41.38       49.22      1.32 o
   5   8   2       53.17       54.60      1.60 o
   6   8   2       39.25       40.27      1.54 o
   7   8   2        0.36       -0.63      1.17 o
   8   8   2        2.87        0.78      1.12 o
   9   8   2        5.44        6.41      1.42 o
  10   8   2        0.02       -0.71      1.91 o
  -6   9   2        0.00       -0.32      2.34 o
  -5   9   2        0.11       -0.51      0.93 o
  -4   9   2        0.09        0.95      1.27 o
  -3   9   2       71.99       66.23      2.33 o
  -2   9   2      193.79      169.14      3.45 o
  -1   9   2      197.08      204.07      9.65 o
   0   9   2       17.28       21.40      2.03 o
   1   9   2        5.78        7.43      3.06 o
   2   9   2       11.63       13.34      1.42 o
   3   9   2        0.76       -0.39      0.39 o
   4   9   2       25.88       27.21      0.98 o
   5   9   2       19.11       18.35      0.99 o
   6   9   2       54.26       57.97      1.82 o
   7   9   2      119.23      132.46      3.42 o
   8   9   2       31.13       24.78      2.00 o
   9   9   2        7.60        5.58      1.53 o
  10   9   2        3.71        2.63      2.15 o
  -5  10   2        1.39        0.70      2.73 o
  -4  10   2        3.92        2.64      1.44 o
  -3  10   2       62.94       69.82      2.94 o
  -2  10   2        0.11        0.20      0.61 o
  -1  10   2       78.58       80.00      7.37 o
   0  10   2        4.75        1.75      1.94 o
   1  10   2       29.27       27.14      2.41 o
   2  10   2       22.37       21.29      4.19 o
   3  10   2        3.57        3.87      0.90 o
   4  10   2       97.33       95.21      1.79 o
   5  10   2       45.10       39.89      1.41 o
   6  10   2       95.32       89.21      2.77 o
   7  10   2       25.17       22.19      1.80 o
   8  10   2       22.54       25.24      2.97 o
   9  10   2        0.84        1.28      1.36 o
  10  10   2        5.66        5.96      1.96 o
  -5  11   2       10.84       14.39      3.62 o
  -4  11   2        5.48        7.29      1.66 o
  -3  11   2       10.72       10.03      3.13 o
  -2  11   2      193.97      186.78     12.19 o
  -1  11   2      121.82      106.85      4.72 o
   0  11   2      106.44      101.52      4.70 o
   1  11   2      127.56      118.41      5.29 o
   2  11   2        2.26        0.43      3.59 o
   3  11   2       91.66       85.74      7.34 o
   4  11   2      177.04      170.02      2.63 o
   5  11   2       47.93       49.14      1.78 o
   6  11   2       18.27       18.65      1.42 o
   7  11   2        7.08        7.79      1.45 o
   8  11   2        3.75        1.96      1.34 o
   9  11   2        1.25        1.70      1.38 o
  -4  12   2        9.64       10.80      1.82 o
  -3  12   2        1.06        0.32      2.00 o
  -2  12   2        1.95        2.01      1.13 o
  -1  12   2       55.11       56.93      7.72 o
   0  12   2        1.37        1.69      3.58 o
   1  12   2        0.06       -0.71      1.36 o
   2  12   2       75.12       72.33      7.71 o
   3  12   2       13.19       13.08      2.79 o
   4  12   2        0.30       -0.86      0.86 o
   5  12   2        1.01        1.76      0.92 o
   6  12   2        0.37       -1.20      1.20 o
   7  12   2        8.07       12.66      1.80 o
   8  12   2       12.14       12.41      1.94 o
   9  12   2        2.25       -0.37      1.64 o
  -3  13   2        0.02       -0.72      1.13 o
  -2  13   2       21.92       32.69      7.37 o
  -1  13   2        0.05        7.37      5.11 o
   0  13   2       33.96       27.79      6.34 o
   1  13   2        8.43        7.18      4.07 o
   2  13   2       50.83       44.26      6.65 o
   3  13   2        0.56       -1.29      1.64 o
   4  13   2       12.26       13.76      1.76 o
   5  13   2       46.75       46.28      1.95 o
   6  13   2        1.03        1.15      1.27 o
   7  13   2        6.75        4.29      1.94 o
   8  13   2        1.43        2.37      1.54 o
  -1  14   2       14.29       12.56      6.14 o
   0  14   2        0.95       -2.79      4.02 o
   1  14   2        0.05        6.26      4.41 o
   2  14   2       45.52       62.19      8.12 o
   3  14   2        7.88        4.31      1.29 o
   4  14   2        0.47        1.47      1.34 o
   5  14   2        0.24        0.78      1.58 o
   6  14   2        0.01       -0.52      1.13 o
   7  14   2        1.39        1.12      1.41 o
   0  15   2       11.62       11.13      5.71 o
   1  15   2        0.22       -3.42      3.42 o
   2  15   2        0.77       -0.99      3.95 o
   3  15   2        6.14        7.44      1.57 o
   4  15   2       15.57       14.95      1.84 o
   5  15   2        5.88        4.13      5.85 o
   6  15   2        0.08        0.20      1.26 o
  -4 -15   3        5.71        4.71      1.31 o
  -3 -15   3        1.59        1.28      2.41 o
  -2 -15   3        2.36        4.59      1.51 o
  -1 -15   3        2.14       -0.16      1.32 o
   0 -15   3       12.25       17.37      2.91 o
  -6 -14   3        0.24        0.56      1.55 o
  -5 -14   3       28.38       33.66      2.34 o
  -4 -14   3       10.34       14.55      2.01 o
  -3 -14   3        0.09       -0.24      1.31 o
  -2 -14   3        0.01        1.09      1.35 o
  -1 -14   3        3.15        1.91      1.35 o
   0 -14   3        0.16       -1.12      1.12 o
   1 -14   3        4.51        5.96      1.32 o
   2 -14   3        0.68       -0.24      1.21 o
  -7 -13   3        0.59       -0.09      1.67 o
  -6 -13   3        0.68       -1.54      2.59 o
  -5 -13   3        0.09       -1.50      1.50 o
  -4 -13   3        1.20       -0.04      1.19 o
  -3 -13   3        0.11       -0.40      0.86 o
  -2 -13   3       14.31       10.97      1.70 o
  -1 -13   3        5.62        3.95      1.39 o
   0 -13   3       38.38       39.63      2.31 o
   1 -13   3       20.17       19.23      1.84 o
   2 -13   3        3.17        2.47      1.21 o
   3 -13   3        0.89        1.16      1.26 o
  -8 -12   3        0.26        1.85      1.95 o
  -7 -12   3        0.01        1.50      1.72 o
  -6 -12   3       18.59       15.39      2.10 o
  -5 -12   3        0.28       -1.28      1.28 o
  -4 -12   3       39.53       37.53      1.96 o
  -3 -12   3        0.21       -0.76      1.19 o
  -2 -12   3       13.71       14.36      1.05 o
  -1 -12   3      127.96      111.94      3.82 o
   0 -12   3        0.06        1.32      1.17 o
   1 -12   3       18.69       15.20      1.59 o
   2 -12   3       18.57       16.87      3.19 o
   3 -12   3        0.18        2.65      1.37 o
   4 -12   3        1.58        2.62      1.88 o
  -8 -11   3        2.83        2.90      1.67 o
  -7 -11   3        1.21        2.01      1.54 o
  -6 -11   3        0.26        1.69      1.34 o
  -5 -11   3        0.10       -0.37      1.15 o
  -4 -11   3       45.44       44.57      1.88 o
  -3 -11   3       65.71       67.91      2.03 o
  -2 -11   3       71.23       65.46      1.55 o
  -1 -11   3       19.54       17.09      1.71 o
   0 -11   3        3.34        4.83      1.40 o
   1 -11   3      378.00      351.49      7.78 o
   2 -11   3      218.61      193.68      4.39 o
   3 -11   3        0.11       -1.16      1.16 o
   4 -11   3        0.80        1.72      1.45 o
   5 -11   3        6.42        7.95      2.94 o
  -9 -10   3        5.49        4.71      2.21 o
  -8 -10   3        0.24        0.67      1.54 o
  -7 -10   3        7.50        4.50      1.59 o
  -6 -10   3      138.46      139.98      4.11 o
  -5 -10   3       30.35       28.54      1.93 o
  -4 -10   3        2.01        2.21      1.04 o
  -3 -10   3       17.23       16.26      1.03 o
  -2 -10   3       27.84       28.93      1.05 o
  -1 -10   3       84.66       86.82      1.64 o
   0 -10   3        1.01        1.70      0.66 o
   1 -10   3        5.25        4.36      1.07 o
   2 -10   3       59.06       42.26      2.18 o
   3 -10   3       60.98       68.06      3.01 o
   4 -10   3        6.69        6.37      1.35 o
   5 -10   3        2.43        0.73      1.05 o
   6 -10   3       15.32       13.43      2.09 o
  -9  -9   3       16.97       18.54      5.61 o
  -8  -9   3        0.75       -1.01      1.43 o
  -7  -9   3        7.03       11.03      1.82 o
  -6  -9   3      145.20      132.37      3.55 o
  -5  -9   3       46.57       42.48      1.79 o
  -4  -9   3        1.54        1.28      0.59 o
  -3  -9   3        2.37        2.69      0.70 o
  -2  -9   3       45.99       43.49      1.56 o
  -1  -9   3      209.75      211.46      2.96 o
   0  -9   3       71.86       74.22      1.42 o
   1  -9   3        1.37        0.03      0.51 o
   2  -9   3       35.53       33.79      1.24 o
   3  -9   3       53.19       47.64      1.58 o
   4  -9   3        5.11        8.35      1.10 o
   5  -9   3        0.06       -0.96      0.96 o
   6  -9   3       13.69       19.52      6.73 o
   7  -9   3       30.68       43.71      3.58 o
  -9  -8   3       17.15       14.48      2.73 o
  -8  -8   3       12.55       10.03      1.79 o
  -7  -8   3       17.00       17.90      1.87 o
  -6  -8   3        4.75        3.89      1.26 o
  -5  -8   3        5.44        8.33      1.03 o
  -4  -8   3       85.31       93.83      2.68 o
  -3  -8   3      165.34      171.75      2.90 o
  -2  -8   3       64.60       63.40      1.39 o
  -1  -8   3      393.98      410.64      4.82 o
   0  -8   3       85.25       89.39      1.38 o
   1  -8   3        5.73        9.16      0.51 o
   2  -8   3        0.02       -0.03      0.42 o
   3  -8   3       15.15       12.58      0.99 o
   4  -8   3        1.30        0.08      0.66 o
   5  -8   3        1.00       -0.83      0.83 o
   6  -8   3        9.19        8.49      4.23 o
   7  -8   3        3.06       -0.20      2.83 o
  -9  -7   3        3.93        6.37      1.95 o
  -8  -7   3        2.86        1.09      1.24 o
  -7  -7   3       81.55       78.93      3.37 o
  -6  -7   3       69.68       69.71      2.77 o
  -5  -7   3       27.42       19.51      1.27 o
  -4  -7   3        2.63        3.18      0.68 o
  -3  -7   3      139.99      134.53      2.24 o
  -2  -7   3        0.15        0.04      0.48 o
  -1  -7   3       15.84       15.33      0.67 o
   0  -7   3       57.68       48.23      1.06 o
   1  -7   3       69.32       75.01      1.44 o
   2  -7   3       48.13       49.92      1.27 o
   3  -7   3       46.54       46.62      1.37 o
   4  -7   3      513.70      513.79      6.39 o
   5  -7   3       25.71       30.84      1.55 o
   6  -7   3        6.22        7.06      2.53 o
   7  -7   3       41.65       38.15      4.34 o
   8  -7   3       28.94       27.54      5.26 o
 -10  -6   3        2.77        3.48      1.94 o
  -9  -6   3        9.25       12.52      2.18 o
  -8  -6   3        1.94        2.25      1.48 o
  -7  -6   3       87.85       81.91      3.11 o
  -6  -6   3       73.00       62.97      2.33 o
  -5  -6   3      122.57      128.79      2.84 o
  -4  -6   3        2.64        5.61      0.85 o
  -3  -6   3       74.87       87.90      1.80 o
  -2  -6   3      903.04      868.41      9.36 o
  -1  -6   3       54.46       43.48      1.01 o
   0  -6   3      121.26      123.14      1.80 o
   1  -6   3       83.56       83.98      1.44 o
   2  -6   3     1049.92     1016.23     12.01 o
   3  -6   3        3.07        3.20      0.61 o
   4  -6   3      106.02      117.55      2.23 o
   5  -6   3       73.94       69.12      1.86 o
   6  -6   3        3.49        0.53      1.96 o
   7  -6   3       10.66       14.22      2.12 o
   8  -6   3        0.49        0.26      1.93 o
 -10  -5   3        2.73        6.15      1.98 o
  -9  -5   3       17.83       14.56      3.12 o
  -8  -5   3        0.92       -0.60      1.46 o
  -7  -5   3        0.83        0.26      1.34 o
  -6  -5   3       40.32       39.62      1.90 o
  -5  -5   3      303.01      307.20      4.89 o
  -4  -5   3       87.20      105.69      2.20 o
  -3  -5   3        1.23        3.02      0.54 o
  -2  -5   3      389.71      434.79      4.76 o
  -1  -5   3      607.47      607.50      6.64 o
   0  -5   3      328.70      353.71      4.06 o
   1  -5   3     2221.19     2280.65     22.80 o
   2  -5   3      718.87      765.00      8.58 o
   3  -5   3     2133.79     2194.89     23.39 o
   4  -5   3       26.51       27.40      0.98 o
   5  -5   3        0.51        0.54      0.57 o
   6  -5   3       13.74       15.67      1.27 o
   7  -5   3        8.10       10.61      1.98 o
   8  -5   3       16.85       21.83      2.55 o
   9  -5   3        0.08        1.19      2.06 o
 -10  -4   3        0.08        1.27      1.76 o
  -9  -4   3       22.58       15.99      2.27 o
  -8  -4   3       20.81       29.14      2.58 o
  -7  -4   3      240.03      226.49      4.85 o
  -6  -4   3       61.73       51.11      2.11 o
  -5  -4   3       13.73        7.70      1.03 o
  -4  -4   3       69.79       67.45      1.94 o
  -3  -4   3     1190.11     1257.57     12.46 o
  -2  -4   3       12.25       14.42      0.66 o
  -1  -4   3      154.71      163.92      2.21 o
   0  -4   3      425.85      413.28      4.35 o
   1  -4   3     1500.60     1509.96     14.55 o
   2  -4   3        4.34        0.78      0.35 o
   3  -4   3      992.82     1090.28     12.88 o
   4  -4   3        2.83        1.01      0.58 o
   5  -4   3       23.51       17.92      1.09 o
   6  -4   3       21.52       25.52      1.34 o
   7  -4   3        0.03       -1.22      1.22 o
   8  -4   3        3.20        2.98      1.81 o
   9  -4   3       91.70       88.52      5.21 o
 -10  -3   3        0.98        1.97      1.77 o
  -9  -3   3       59.54       59.37      3.54 o
  -8  -3   3       24.13       25.15      2.83 o
  -7  -3   3      199.47      191.99      4.38 o
  -6  -3   3      589.12      548.59      8.48 o
  -5  -3   3      115.99      124.80      2.98 o
  -4  -3   3       91.79      101.29      2.23 o
  -3  -3   3      437.93      472.91      5.90 o
  -2  -3   3       18.23       14.00      0.60 o
  -1  -3   3     1729.66     1768.84     16.04 o
   0  -3   3     3553.83     3390.44     29.01 o
   1  -3   3      397.88      399.63      4.19 o
   2  -3   3      181.74      162.66      2.15 o
   3  -3   3        0.93        0.46      0.38 o
   4  -3   3      395.65      386.48      4.63 o
   5  -3   3      176.11      168.95      4.12 o
   6  -3   3      165.57      156.40      3.43 o
   7  -3   3       30.95       28.05      2.24 o
   8  -3   3       11.58       14.94      2.33 o
   9  -3   3        0.02        1.97      1.94 o
  10  -3   3      112.24      125.38      6.81 o
 -10  -2   3       11.39       15.80      3.36 o
  -9  -2   3       40.68       42.27      3.13 o
  -8  -2   3       31.86       34.63      2.39 o
  -7  -2   3       31.41       28.52      2.20 o
  -6  -2   3        1.87        0.10      0.92 o
  -5  -2   3      278.64      268.43      4.40 o
  -4  -2   3       29.17       27.10      1.03 o
  -3  -2   3      448.59      435.15      5.13 o
  -2  -2   3      976.38      973.80      8.83 o
  -1  -2   3    12229.74    11628.44    103.06 o
   0  -2   3      474.58      446.43      4.19 o
   1  -2   3     4297.76     4216.44     34.44 o
   2  -2   3     5107.50     5358.21     49.47 o
   3  -2   3      320.08      313.06      3.74 o
   4  -2   3       23.59       20.13      0.88 o
   5  -2   3       28.63       25.57      1.16 o
   6  -2   3       49.56       45.31      1.63 o
   7  -2   3        0.80        0.24      1.54 o
   8  -2   3       24.23       21.17      2.26 o
   9  -2   3      178.14      191.83      6.77 o
  10  -2   3        4.18        5.50      2.23 o
  -9  -1   3        2.72        0.57      1.58 o
  -8  -1   3       54.66       51.71      2.83 o
  -7  -1   3        4.94        6.37      1.49 o
  -6  -1   3       84.12       81.78      2.54 o
  -5  -1   3      242.21      238.07      4.40 o
  -4  -1   3       82.35       95.47      2.02 o
  -3  -1   3      281.05      331.61      4.10 o
  -2  -1   3     1599.18     1573.68     13.83 o
  -1  -1   3     1948.26     1836.22     16.60 o
   0  -1   3     2900.72     2818.63     28.65 o
   1  -1   3     1098.80     1055.71      9.71 o
   2  -1   3     2459.73     2411.05     23.84 o
   3  -1   3      190.42      176.58      2.26 o
   4  -1   3      514.96      493.93      5.99 o
   5  -1   3      961.26     1037.69     12.57 o
   6  -1   3      322.10      338.80      5.58 o
   7  -1   3      175.98      185.89      4.17 o
   8  -1   3        0.14       -1.49      1.72 o
   9  -1   3       88.21       88.64      3.91 o
  10  -1   3       12.70       10.44      2.92 o
  -9   0   3       13.58        8.23      3.69 o
  -8   0   3      110.10      107.78      4.34 o
  -7   0   3       45.61       40.58      2.35 o
  -6   0   3      167.15      163.36      3.93 o
  -5   0   3        7.42        6.82      0.89 o
  -4   0   3      106.55      118.00      2.29 o
  -3   0   3     4503.26     4602.77     45.65 o
  -2   0   3      823.91      801.76      7.70 o
  -1   0   3      360.14      363.81      3.72 o
   0   0   3     1692.25     1702.20     15.39 o
   1   0   3    11749.50    11060.62     97.45 o
   2   0   3      276.65      304.56      3.03 o
   3   0   3       15.40       21.88      0.69 o
   4   0   3       29.89       36.03      1.21 o
   5   0   3      107.50       93.02      2.53 o
   6   0   3     1743.01     1801.94     25.08 o
   7   0   3       42.65       48.00      1.95 o
   8   0   3        0.23        3.05      1.36 o
   9   0   3        0.33       -0.40      1.36 o
  10   0   3        8.62        7.40      2.19 o
  -9   1   3        2.77        0.40      1.70 o
  -8   1   3        2.22        0.31      1.42 o
  -7   1   3      153.60      131.71      3.91 o
  -6   1   3       30.74       29.58      1.50 o
  -5   1   3       15.56       20.71      1.11 o
  -4   1   3       32.93       33.80      1.16 o
  -3   1   3      723.95      762.30      7.90 o
  -2   1   3       23.41       23.06      0.81 o
  -1   1   3      446.30      451.34      4.46 o
   0   1   3    10915.23    10326.59     87.55 o
   1   1   3     5679.12     5452.72     50.35 o
   2   1   3     3958.63     3915.42     38.16 o
   3   1   3      776.90      820.69      7.44 o
   4   1   3      297.11      312.62      4.39 o
   5   1   3      455.11      490.81      7.12 o
   6   1   3      210.98      222.01      4.38 o
   7   1   3      439.43      427.85     12.63 o
   8   1   3       11.58       10.19      1.68 o
   9   1   3        4.14        4.68      1.70 o
  10   1   3       13.02       15.21      3.36 o
  11   1   3        7.30        9.44      3.43 o
  -9   2   3       18.55       26.62      2.73 o
  -8   2   3        4.14        5.86      1.66 o
  -7   2   3       31.34       36.10      2.25 o
  -6   2   3       79.85       81.23      2.83 o
  -5   2   3      145.21      159.08      3.15 o
  -4   2   3       64.46       66.12      1.60 o
  -3   2   3      519.34      588.49      6.26 o
  -2   2   3       23.13       19.82      0.76 o
  -1   2   3      112.25      106.29      1.54 o
   0   2   3      281.53      284.20      3.01 o
   1   2   3       65.30       74.37      1.36 o
   2   2   3     1914.01     1729.14     16.30 o
   3   2   3     1051.30     1008.22      9.89 o
   4   2   3     2736.04     2793.09     27.68 o
   5   2   3       61.58       69.83      1.79 o
   6   2   3      154.90      152.92      3.31 o
   7   2   3        2.42        2.05      0.96 o
   8   2   3        2.18        2.00      1.18 o
   9   2   3       57.96       51.50      3.65 o
  10   2   3        0.62        1.32      1.99 o
  11   2   3        0.84        2.21      1.97 o
  -9   3   3        0.00        2.03      1.71 o
  -8   3   3        3.81        7.25      1.79 o
  -7   3   3        5.19        8.99      1.75 o
  -6   3   3        1.12        1.19      1.08 o
  -5   3   3       68.94       67.36      2.00 o
  -4   3   3      239.94      262.55      3.66 o
  -3   3   3      252.58      270.02      3.72 o
  -2   3   3      421.65      438.05      5.26 o
  -1   3   3      345.02      343.00      3.87 o
   0   3   3     2574.15     2565.47     25.45 o
   1   3   3      507.55      493.70      5.14 o
   2   3   3       27.05       37.40      0.83 o
   3   3   3     1702.42     1725.38     17.35 o
   4   3   3       86.75       99.47      1.90 o
   5   3   3      633.10      664.37      8.51 o
   6   3   3        0.76        2.97      0.79 o
   7   3   3       29.25       26.94      1.63 o
   8   3   3      371.10      368.32      6.58 o
   9   3   3       13.05       14.44      2.60 o
  10   3   3        3.96        3.15      1.85 o
  11   3   3        0.57        1.29      1.99 o
  -8   4   3        0.03       -0.35      2.09 o
  -7   4   3       14.99       21.78      2.12 o
  -6   4   3       40.90       30.52      2.10 o
  -5   4   3       84.79       94.24      3.20 o
  -4   4   3        1.24        2.75      0.95 o
  -3   4   3        6.48        8.72      0.66 o
  -2   4   3      859.88      833.73      8.79 o
  -1   4   3      121.40      107.24      1.53 o
   0   4   3       20.41       33.99      0.74 o
   1   4   3       14.97       17.87      0.72 o
   2   4   3      118.41      136.53      1.82 o
   3   4   3     2791.93     2785.35     24.91 o
   4   4   3      588.92      661.52      6.93 o
   5   4   3        8.64        8.61      0.69 o
   6   4   3        0.18        0.28      0.52 o
   7   4   3       26.36       25.58      1.54 o
   8   4   3      544.89      544.01      8.71 o
   9   4   3       16.95       11.27      2.03 o
  10   4   3        2.69       -0.31      1.70 o
  11   4   3        1.18        1.08      2.02 o
  -8   5   3        3.15        5.52      1.99 o
  -7   5   3        3.44        3.78      1.73 o
  -6   5   3       55.73       69.14      2.92 o
  -5   5   3       13.00        9.63      1.07 o
  -4   5   3       28.33       27.00      1.26 o
  -3   5   3       62.19       65.28      1.41 o
  -2   5   3       41.16       45.17      1.02 o
  -1   5   3        6.55        8.54      0.43 o
   0   5   3        0.67        2.28      0.43 o
   1   5   3      236.47      212.65      2.42 o
   2   5   3     3101.43     3047.26     30.00 o
   3   5   3       13.22        6.99      0.60 o
   4   5   3     1117.81     1235.38     13.23 o
   5   5   3        0.29       -0.52      0.52 o
   6   5   3        3.24        4.28      0.74 o
   7   5   3       38.64       39.87      1.47 o
   8   5   3       97.38       91.04      2.88 o
   9   5   3      195.59      190.73      4.49 o
  10   5   3       13.07       13.23      2.24 o
  11   5   3       19.63       16.58      3.24 o
  -7   6   3       12.87       14.31      2.67 o
  -6   6   3       29.77       37.78      2.63 o
  -5   6   3        6.48        5.73      1.10 o
  -4   6   3      645.07      628.56      7.20 o
  -3   6   3       19.31       20.35      0.86 o
  -2   6   3        4.46        4.90      0.46 o
  -1   6   3     1205.23     1200.64     14.83 o
   0   6   3       13.41       15.39      0.87 o
   1   6   3      305.92      320.71      4.82 o
   2   6   3       15.45       11.81      0.80 o
   3   6   3      263.56      251.24      3.42 o
   4   6   3      554.74      590.96      7.05 o
   5   6   3       46.80       47.69      1.65 o
   6   6   3        0.40       -0.63      0.63 o
   7   6   3        1.52        1.84      0.76 o
   8   6   3       20.70       17.13      1.51 o
   9   6   3       65.03       57.36      2.54 o
  10   6   3       38.00       43.74      3.18 o
  11   6   3        2.99        1.81      2.00 o
  -7   7   3        2.14        2.95      2.26 o
  -6   7   3        0.36       -0.38      1.55 o
  -5   7   3       42.44       47.03      2.49 o
  -4   7   3      542.70      534.92      7.61 o
  -3   7   3      255.45      247.80      3.41 o
  -2   7   3        2.57        0.70      0.42 o
  -1   7   3        3.69        3.83      0.88 o
   0   7   3      625.78      669.14     17.11 o
   1   7   3     1962.90     1932.38     35.07 o
   2   7   3      288.45      286.65      3.24 o
   3   7   3        0.21        0.33      0.43 o
   4   7   3        9.58       10.68      0.73 o
   5   7   3        0.60        0.74      0.65 o
   6   7   3        6.62        7.74      0.90 o
   7   7   3       15.30       15.96      1.42 o
   8   7   3        8.93        8.96      1.36 o
   9   7   3       10.36       18.12      2.15 o
  10   7   3        4.12        7.39      1.87 o
  11   7   3        0.41       -0.48      1.71 o
  -6   8   3        7.66        5.21      1.91 o
  -5   8   3       79.98       77.14      3.19 o
  -4   8   3        3.63        3.88      0.93 o
  -3   8   3      182.70      188.10      3.06 o
  -2   8   3        2.73        2.23      0.79 o
  -1   8   3      394.87      414.53      8.80 o
   0   8   3      113.35      107.66      7.91 o
   1   8   3       17.93       15.91      1.92 o
   2   8   3      239.33      231.08      4.60 o
   3   8   3        7.77        8.45      0.61 o
   4   8   3      142.63      149.91      2.34 o
   5   8   3       14.35       11.05      0.89 o
   6   8   3       11.72       10.82      0.98 o
   7   8   3        5.30        6.07      1.24 o
   8   8   3        4.11        4.14      1.17 o
   9   8   3        8.99       11.55      1.57 o
  10   8   3       31.32       34.57      3.45 o
  -6   9   3        0.55       -0.54      1.46 o
  -5   9   3        1.43        0.67      2.23 o
  -4   9   3       31.34       26.16      2.10 o
  -3   9   3       14.75       14.97      1.34 o
  -2   9   3      104.40      106.04      2.81 o
  -1   9   3        0.00        0.33      0.76 o
   0   9   3        2.42        1.17      1.27 o
   1   9   3        3.57        5.25      2.14 o
   2   9   3       82.68       82.22      3.36 o
   3   9   3       37.43       34.73      1.05 o
   4   9   3        5.58        3.80      0.58 o
   5   9   3       33.65       33.44      1.63 o
   6   9   3       21.18       22.02      1.35 o
   7   9   3       21.79       22.49      1.62 o
   8   9   3       14.54       12.96      1.66 o
   9   9   3        0.08        1.16      1.31 o
  10   9   3        9.27       14.46      2.74 o
  -5  10   3       29.74       27.14      4.26 o
  -4  10   3        8.99        8.52      1.73 o
  -3  10   3       37.97       37.58      2.28 o
  -2  10   3       26.98       27.66      1.38 o
  -1  10   3       15.19       13.85      2.09 o
   0  10   3      210.79      204.43      7.32 o
   1  10   3        6.49        7.62      1.81 o
   2  10   3      170.59      170.27     10.51 o
   3  10   3      219.30      198.14      4.90 o
   4  10   3       28.40       27.99      1.08 o
   5  10   3       15.83       22.32      1.14 o
   6  10   3      273.01      259.73      4.80 o
   7  10   3       66.09       73.93      3.24 o
   8  10   3        8.41        9.84      1.54 o
   9  10   3        3.09        2.78      2.26 o
  10  10   3        2.58        1.72      1.84 o
  -4  11   3       37.63       48.64      3.09 o
  -3  11   3       21.33       25.15      1.93 o
  -2  11   3       41.62       38.99      1.96 o
  -1  11   3        1.11        0.73      1.45 o
   0  11   3       37.56       39.75      3.25 o
   1  11   3       41.09       44.64      3.39 o
   2  11   3       59.66       58.47      6.80 o
   3  11   3      602.11      596.22     11.82 o
   4  11   3      230.28      210.38      3.16 o
   5  11   3       38.29       32.35      1.40 o
   6  11   3        0.92        0.43      0.94 o
   7  11   3       10.18        9.26      1.50 o
   8  11   3        7.89        5.15      1.50 o
   9  11   3        7.11        9.15      1.70 o
  -4  12   3       18.07       32.03      3.52 o
  -3  12   3        1.68        2.13      1.22 o
  -2  12   3        7.76        7.56      1.29 o
  -1  12   3       29.92       31.79      6.63 o
   0  12   3       12.49       14.36      2.20 o
   1  12   3       18.73       13.24      3.72 o
   2  12   3        9.52        5.61      1.90 o
   3  12   3       69.94       73.69      3.06 o
   4  12   3      211.80      225.14      6.25 o
   5  12   3       38.32       34.29      1.51 o
   6  12   3       43.41       41.21      2.32 o
   7  12   3        0.38        0.85      1.34 o
   8  12   3        4.89        6.25      1.73 o
   9  12   3        7.82        7.93      1.97 o
  -2  13   3        8.31        9.14      1.20 o
  -1  13   3       11.66       23.48      6.65 o
   0  13   3       11.34       14.99      5.40 o
   1  13   3        0.19        0.70      1.55 o
   2  13   3       21.33       23.97      4.55 o
   3  13   3      122.17      127.02      3.86 o
   4  13   3       23.08       22.45      1.96 o
   5  13   3       66.93       66.18      2.20 o
   6  13   3        0.08       -0.50      1.16 o
   7  13   3        7.35        7.11      1.62 o
   8  13   3        9.62       10.40      1.93 o
  -1  14   3        1.10        5.62      5.45 o
   0  14   3       12.94       16.29      5.62 o
   1  14   3        1.11       -3.76      3.76 o
   2  14   3        7.33        9.16      4.70 o
   3  14   3        6.27        3.66      1.57 o
   4  14   3        0.03        0.92      1.30 o
   5  14   3        3.52        3.31      1.55 o
   6  14   3        0.41        0.00      1.34 o
   7  14   3        0.29        0.82      1.37 o
   1  15   3        0.00       -2.65      4.00 o
   2  15   3        6.82       10.19      5.35 o
   3  15   3       41.96       39.99      3.65 o
   4  15   3        5.58        7.15      2.01 o
   5  15   3        0.25       -0.64      2.29 o
   6  15   3        0.43        0.64      2.18 o
  -3 -15   4        5.45        5.27      4.73 o
  -2 -15   4        6.86       10.43      2.99 o
  -1 -15   4        1.57        0.17      1.60 o
  -5 -14   4        3.06        5.43      1.74 o
  -4 -14   4        2.92        1.55      1.39 o
  -3 -14   4       39.57       43.55      2.70 o
  -2 -14   4       33.29       35.67      2.61 o
  -1 -14   4       16.89       20.43      2.08 o
   0 -14   4        2.31        1.53      1.75 o
   1 -14   4        0.23        0.85      1.39 o
   2 -14   4        0.99        0.50      1.37 o
  -6 -13   4        0.36        0.78      1.55 o
  -5 -13   4       18.04       14.38      1.97 o
  -4 -13   4        7.72       12.74      1.73 o
  -3 -13   4       16.74       20.27      2.78 o
  -2 -13   4        7.46        8.44      1.12 o
  -1 -13   4        9.21        6.84      1.53 o
   0 -13   4        3.78        4.64      1.48 o
   1 -13   4        0.11       -0.79      1.35 o
   2 -13   4        0.00        0.20      1.24 o
   3 -13   4        0.02       -1.30      1.30 o
  -7 -12   4        0.41        0.43      1.78 o
  -6 -12   4        0.53        1.52      1.66 o
  -5 -12   4        5.60        8.74      2.16 o
  -4 -12   4        1.35        1.34      1.39 o
  -3 -12   4        0.11        0.90      0.99 o
  -2 -12   4       95.32       90.32      2.23 o
  -1 -12   4       66.97       69.71      3.19 o
   0 -12   4       13.51       14.63      1.74 o
   1 -12   4       41.15       37.82      2.35 o
   2 -12   4        5.94        5.75      2.62 o
   3 -12   4       29.87       32.92      2.40 o
   4 -12   4        0.41       -0.74      2.85 o
  -8 -11   4        2.00        1.66      1.73 o
  -7 -11   4        0.32        0.64      1.63 o
  -6 -11   4        0.03       -0.39      1.34 o
  -5 -11   4        1.81        5.10      1.47 o
  -4 -11   4       10.33        9.27      1.41 o
  -3 -11   4       12.50       19.31      1.58 o
  -2 -11   4        8.33        7.69      0.99 o
  -1 -11   4       20.53       17.10      0.87 o
   0 -11   4        8.86        5.69      1.21 o
   1 -11   4      116.34      111.90      4.06 o
   2 -11   4      148.79      141.73      4.47 o
   3 -11   4       32.51       24.59      2.17 o
   4 -11   4       63.12       62.88      2.83 o
   5 -11   4        2.20        1.91      2.01 o
  -8 -10   4        0.31       -0.20      1.53 o
  -7 -10   4        2.72        1.47      1.48 o
  -6 -10   4       37.63       31.15      2.29 o
  -5 -10   4       24.75       22.04      1.94 o
  -4 -10   4      101.04       90.80      2.69 o
  -3 -10   4       10.26        8.70      1.03 o
  -2 -10   4       18.74       19.64      1.02 o
  -1 -10   4       64.14       60.76      1.42 o
   0 -10   4        9.16        7.12      0.57 o
   1 -10   4       18.84       18.71      1.04 o
   2 -10   4        0.92        2.30      0.65 o
   3 -10   4       44.38       48.84      1.59 o
   4 -10   4        1.04       -0.67      0.83 o
   5 -10   4       22.31       20.44      1.98 o
   6 -10   4       18.55       16.40      2.24 o
  -9  -9   4       16.42       22.02      3.29 o
  -8  -9   4       13.82       14.49      2.25 o
  -7  -9   4        3.11        4.64      1.69 o
  -6  -9   4        9.84       11.30      1.71 o
  -5  -9   4        4.45        9.81      1.33 o
  -4  -9   4        1.30        0.05      0.92 o
  -3  -9   4        3.61        2.86      0.80 o
  -2  -9   4        1.80        0.57      0.56 o
  -1  -9   4      108.10      127.80      2.15 o
   0  -9   4      221.25      222.53      2.80 o
   1  -9   4       24.59       26.58      0.85 o
   2  -9   4      418.03      416.09      5.51 o
   3  -9   4      282.46      285.67      4.98 o
   4  -9   4      121.15      120.72      2.99 o
   5  -9   4        0.29        0.27      1.10 o
   6  -9   4        0.01       -1.26      1.44 o
   7  -9   4        0.95       -1.41      2.20 o
  -9  -8   4        1.25       -1.90      1.90 o
  -8  -8   4        0.21        2.75      1.36 o
  -7  -8   4       54.73       61.13      2.91 o
  -6  -8   4       20.99       18.81      1.79 o
  -5  -8   4       10.37       12.71      1.50 o
  -4  -8   4        1.23        2.01      0.78 o
  -3  -8   4       10.99        5.83      0.87 o
  -2  -8   4       30.37       32.29      1.06 o
  -1  -8   4        6.72        6.13      0.59 o
   0  -8   4       27.05       26.90      0.89 o
   1  -8   4       46.48       51.17      1.15 o
   2  -8   4       85.26       86.04      1.72 o
   3  -8   4      333.90      329.27      4.70 o
   4  -8   4       46.15       46.49      1.74 o
   5  -8   4        7.12        8.83      1.48 o
   6  -8   4        0.36        2.14      1.76 o
   7  -8   4        0.37       -1.63      1.63 o
  -9  -7   4       10.67       11.89      2.28 o
  -8  -7   4        2.82        1.10      1.42 o
  -7  -7   4       97.40       95.06      3.48 o
  -6  -7   4       87.43       85.45      3.17 o
  -5  -7   4        5.61        3.85      0.89 o
  -4  -7   4       67.31       60.39      1.91 o
  -3  -7   4       15.25       10.23      0.83 o
  -2  -7   4        5.36        7.19      0.71 o
  -1  -7   4      105.37       97.07      1.71 o
   0  -7   4       55.32       63.69      1.39 o
   1  -7   4       15.93       12.13      0.63 o
   2  -7   4      202.33      188.97      3.27 o
   3  -7   4        2.36        2.07      0.64 o
   4  -7   4        0.04       -0.49      0.68 o
   5  -7   4       66.03       64.30      2.18 o
   6  -7   4       31.68       27.39      2.39 o
   7  -7   4        9.66       12.19      2.45 o
   8  -7   4        7.85        6.11      2.58 o
  -9  -6   4        0.18       -0.35      1.52 o
  -8  -6   4        0.19        0.28      1.37 o
  -7  -6   4       73.74       66.02      3.68 o
  -6  -6   4       20.57       24.44      1.94 o
  -5  -6   4       28.00       29.89      1.48 o
  -4  -6   4      185.68      189.93      3.23 o
  -3  -6   4       58.72       64.27      1.58 o
  -2  -6   4       89.33       97.36      1.88 o
  -1  -6   4     1046.32     1080.56     12.15 o
   0  -6   4      299.80      333.62      4.03 o
   1  -6   4        6.41       11.85      0.60 o
   2  -6   4     1358.80     1359.82     14.86 o
   3  -6   4      457.26      455.31      5.36 o
   4  -6   4       64.89       69.91      1.74 o
   5  -6   4      313.13      312.76      3.91 o
   6  -6   4      210.72      208.50      5.22 o
   7  -6   4       36.38       40.83      2.98 o
   8  -6   4        6.88       10.02      2.61 o
  -9  -5   4        3.08        3.77      2.63 o
  -8  -5   4       42.66       46.46      5.01 o
  -7  -5   4       36.55       33.51      2.27 o
  -6  -5   4        0.73        0.38      1.03 o
  -5  -5   4        3.85        5.08      1.03 o
  -4  -5   4      127.52      143.32      2.88 o
  -3  -5   4       35.11       21.55      0.96 o
  -2  -5   4       79.56       72.95      1.46 o
  -1  -5   4      357.18      326.30      3.79 o
   0  -5   4       66.78       57.43      1.25 o
   1  -5   4      145.79      161.88      2.14 o
   2  -5   4      163.08      188.26      2.56 o
   3  -5   4      279.75      326.08      4.21 o
   4  -5   4      205.83      211.01      3.19 o
   5  -5   4       74.94       82.87      2.18 o
   6  -5   4      404.77      401.07      7.01 o
   7  -5   4       20.50       15.86      2.85 o
   8  -5   4        2.75       -0.18      2.90 o
   9  -5   4        0.68        3.30      2.55 o
  -9  -4   4        0.28        0.67      1.61 o
  -8  -4   4       33.43       30.26      2.74 o
  -7  -4   4        3.73        3.56      1.47 o
  -6  -4   4      212.20      210.51      5.29 o
  -5  -4   4       17.45       17.61      1.23 o
  -4  -4   4      108.19      105.21      3.47 o
  -3  -4   4       18.16       15.28      0.83 o
  -2  -4   4      277.12      323.66      3.85 o
  -1  -4   4       70.04       87.54      1.51 o
   0  -4   4      258.55      238.47      2.83 o
   1  -4   4       54.86       59.99      1.14 o
   2  -4   4       72.00       78.50      1.53 o
   3  -4   4      397.02      385.93      4.60 o
   4  -4   4      325.45      342.35      4.63 o
   5  -4   4      233.47      251.27      4.10 o
   6  -4   4       35.56       32.84      1.75 o
   7  -4   4      411.94      405.46      8.49 o
   8  -4   4       14.08       17.62      2.48 o
   9  -4   4        9.92        9.78      2.41 o
  -9  -3   4        0.86        2.20      1.66 o
  -8  -3   4       55.01       53.68      3.29 o
  -7  -3   4       10.24       11.87      1.79 o
  -6  -3   4      156.62      146.46      3.63 o
  -5  -3   4       94.97      101.54      2.77 o
  -4  -3   4       46.80       43.54      1.72 o
  -3  -3   4        5.50        3.71      0.62 o
  -2  -3   4      815.17      776.40      8.06 o
  -1  -3   4     3234.32     3214.40     30.27 o
   0  -3   4       46.55       42.81      0.98 o
   1  -3   4      386.03      398.61      4.10 o
   2  -3   4     1669.60     1693.83     16.25 o
   3  -3   4      518.37      509.83      5.45 o
   4  -3   4       44.80       48.95      1.29 o
   5  -3   4       68.34       73.13      1.97 o
   6  -3   4        6.48        5.53      1.00 o
   7  -3   4       68.80       64.94      3.35 o
   8  -3   4       15.98       16.37      2.44 o
   9  -3   4       31.46       33.52      5.20 o
  10  -3   4        5.04        5.08      2.37 o
  -9  -2   4       14.71       11.87      2.17 o
  -8  -2   4       20.14       20.64      4.67 o
  -7  -2   4        0.74        1.60      1.34 o
  -6  -2   4       28.89       25.03      1.68 o
  -5  -2   4        1.26       -0.79      0.79 o
  -4  -2   4       87.48      104.56      2.38 o
  -3  -2   4        8.10       21.89      0.88 o
  -2  -2   4      101.46      100.40      1.70 o
  -1  -2   4      142.94      126.91      1.80 o
   0  -2   4     1069.92     1015.26      9.98 o
   1  -2   4      743.67      709.25      6.78 o
   2  -2   4      649.30      679.33      6.90 o
   3  -2   4        3.16        7.83      0.55 o
   4  -2   4       66.31       66.39      1.69 o
   5  -2   4       95.71       92.36      2.16 o
   6  -2   4       65.44       61.72      1.89 o
   7  -2   4      291.98      306.03      6.96 o
   8  -2   4       35.69       37.28      2.72 o
   9  -2   4        3.70        1.51      1.98 o
  10  -2   4        9.68       14.14      2.72 o
  -9  -1   4        7.95        8.33      2.03 o
  -8  -1   4        0.42       -1.34      1.34 o
  -7  -1   4      167.77      149.61      4.27 o
  -6  -1   4        8.45        6.77      1.18 o
  -5  -1   4       27.67       30.33      1.61 o
  -4  -1   4      132.61      135.59      3.86 o
  -3  -1   4       37.86       38.03      1.59 o
  -2  -1   4     1580.16     1669.75     17.04 o
  -1  -1   4      898.04      858.68      8.20 o
   0  -1   4      149.42      155.31      1.86 o
   1  -1   4     3550.14     3528.60     31.51 o
   2  -1   4        0.02        1.52      0.39 o
   3  -1   4      327.86      312.62      4.03 o
   4  -1   4      281.59      313.80      3.99 o
   5  -1   4      272.87      281.27      4.67 o
   6  -1   4        0.11        2.21      1.03 o
   7  -1   4       15.31       13.71      1.29 o
   8  -1   4       58.53       63.63      3.18 o
   9  -1   4       21.29       22.23      2.38 o
  10  -1   4        0.72        0.73      2.18 o
  -9   0   4        3.64        1.25      2.14 o
  -8   0   4       17.21       10.70      2.58 o
  -7   0   4        9.72        3.84      1.80 o
  -6   0   4        2.90        0.13      0.94 o
  -5   0   4       11.48       15.13      1.42 o
  -4   0   4       35.15       31.90      1.34 o
  -3   0   4      109.59      135.47      2.34 o
  -2   0   4     1542.33     1536.18     16.85 o
  -1   0   4      246.36      214.56      2.73 o
   0   0   4     2161.07     2132.32     19.86 o
   1   0   4     1920.09     1824.50     15.83 o
   2   0   4       37.71       44.30      1.00 o
   3   0   4     1895.49     1869.50     18.66 o
   4   0   4       55.23       47.06      1.41 o
   5   0   4       68.18       74.47      2.74 o
   6   0   4       25.57       26.22      1.63 o
   7   0   4       14.04       19.24      1.40 o
   8   0   4       30.52       36.92      2.55 o
   9   0   4       10.55       13.01      2.02 o
  10   0   4        5.01       -0.74      2.22 o
  -9   1   4       20.22       17.72      2.67 o
  -8   1   4        0.02       -1.07      1.50 o
  -7   1   4        2.89       -0.55      1.34 o
  -6   1   4        3.32        2.39      1.14 o
  -5   1   4       52.87       61.78      1.93 o
  -4   1   4       70.08       67.03      1.72 o
  -3   1   4      470.57      505.36      5.64 o
  -2   1   4      400.88      454.05      5.27 o
  -1   1   4     3601.32     3537.61     33.21 o
   0   1   4     1886.51     1748.89     15.85 o
   1   1   4    11151.74    10869.16     95.93 o
   2   1   4     1809.22     1749.12     17.43 o
   3   1   4      515.86      532.00      5.91 o
   4   1   4      458.15      442.87      5.50 o
   5   1   4       22.06       29.23      1.30 o
   6   1   4        0.07        0.61      0.73 o
   7   1   4       23.65       27.53      1.77 o
   8   1   4        2.78        2.12      1.29 o
   9   1   4        1.07       -1.23      1.23 o
  10   1   4        5.64        3.28      2.54 o
  11   1   4        2.74        3.68      2.58 o
  -9   2   4        0.41        0.03      1.83 o
  -8   2   4        0.20       -1.18      1.51 o
  -7   2   4      130.33      123.95      4.32 o
  -6   2   4        3.40        4.41      1.27 o
  -5   2   4       23.52       27.23      1.41 o
  -4   2   4     1021.24     1034.98     11.97 o
  -3   2   4        0.36        0.88      0.47 o
  -2   2   4      106.21      109.34      1.83 o
  -1   2   4      282.81      245.45      3.06 o
   0   2   4      215.90      215.88      2.54 o
   1   2   4      406.90      375.42      3.97 o
   2   2   4     2680.83     2479.61     24.32 o
   3   2   4     1408.73     1400.72     15.06 o
   4   2   4      893.67      899.40     10.82 o
   5   2   4       69.20       78.77      2.38 o
   6   2   4        0.83       -0.79      0.85 o
   7   2   4       26.61       21.54      1.64 o
   8   2   4        9.45        9.94      1.49 o
   9   2   4       39.22       38.44      4.02 o
  10   2   4        8.96       12.60      2.97 o
  11   2   4        9.62        6.69      2.36 o
  -8   3   4        5.10        1.80      1.58 o
  -7   3   4       32.59       41.22      2.68 o
  -6   3   4        2.57        2.00      1.11 o
  -5   3   4       91.46      101.02      2.50 o
  -4   3   4        2.13        3.99      0.75 o
  -3   3   4      432.58      477.76      5.68 o
  -2   3   4      150.30      156.27      2.62 o
  -1   3   4      168.12      186.15      2.81 o
   0   3   4       15.15       15.94      0.56 o
   1   3   4      622.24      590.43      6.62 o
   2   3   4      168.60      158.18      2.28 o
   3   3   4      396.99      376.33      4.40 o
   4   3   4      967.55      984.06      9.92 o
   5   3   4      120.76      111.97      2.41 o
   6   3   4       32.44       29.23      1.69 o
   7   3   4      136.26      140.48      2.97 o
   8   3   4      104.88      110.57      3.62 o
   9   3   4      159.83      148.75      5.76 o
  10   3   4        1.07        0.96      2.12 o
  11   3   4        1.31        2.79      1.95 o
  -8   4   4       10.48       10.65      2.28 o
  -7   4   4        2.57        1.34      1.35 o
  -6   4   4       13.37        8.96      1.54 o
  -5   4   4      151.45      145.69      3.28 o
  -4   4   4      127.60      124.62      2.62 o
  -3   4   4       48.46       64.00      2.25 o
  -2   4   4      295.77      289.92      3.62 o
  -1   4   4      875.12      830.05      9.30 o
   0   4   4      467.92      440.51      5.17 o
   1   4   4      262.51      296.95      3.64 o
   2   4   4      405.47      372.15      4.74 o
   3   4   4      815.50      928.58      9.73 o
   4   4   4       54.41       59.52      1.34 o
   5   4   4       23.06       24.19      1.05 o
   6   4   4        5.18        7.28      0.84 o
   7   4   4        0.73        0.06      0.66 o
   8   4   4       23.00       20.17      1.45 o
   9   4   4      201.27      177.43      6.38 o
  10   4   4        2.58        3.26      1.94 o
  11   4   4        8.58        9.48      2.96 o
  -8   5   4        0.26        3.74      2.34 o
  -7   5   4       16.44       22.63      2.57 o
  -6   5   4        0.27        0.83      1.31 o
  -5   5   4      145.10      140.46      3.48 o
  -4   5   4       21.22       23.90      1.13 o
  -3   5   4       18.93       24.06      0.94 o
  -2   5   4       11.27       13.36      0.69 o
  -1   5   4       99.44       88.40      1.54 o
   0   5   4      365.88      416.11      5.14 o
   1   5   4     1038.94     1082.07     11.82 o
   2   5   4      323.84      337.81      4.13 o
   3   5   4      939.57      914.59     10.92 o
   4   5   4       47.41       63.63      1.44 o
   5   5   4       62.71       58.62      1.62 o
   6   5   4        3.33        4.93      0.85 o
   7   5   4        0.02       -0.12      0.73 o
   8   5   4       12.18       10.28      1.39 o
   9   5   4       72.10       72.29      3.50 o
  10   5   4        6.11        4.46      2.57 o
  11   5   4        0.12        0.37      1.96 o
  -7   6   4       10.93        9.10      2.11 o
  -6   6   4       14.67       15.13      2.01 o
  -5   6   4       25.49       20.40      1.50 o
  -4   6   4       21.90       21.20      1.19 o
  -3   6   4      121.60      117.21      2.02 o
  -2   6   4        0.21        1.35      0.43 o
  -1   6   4       32.55       34.61      0.92 o
   0   6   4      117.65      120.61      2.19 o
   1   6   4       32.04       33.16      0.78 o
   2   6   4        3.25        4.68      0.51 o
   3   6   4        1.90        1.97      0.54 o
   4   6   4       95.13       89.94      2.28 o
   5   6   4       34.17       45.86      1.57 o
   6   6   4      216.21      218.58      3.67 o
   7   6   4       10.76       14.80      1.13 o
   8   6   4        0.67        1.45      1.09 o
   9   6   4        5.33        4.18      1.66 o
  10   6   4        4.41        4.27      1.99 o
  11   6   4        2.90        0.08      1.93 o
  -7   7   4       12.41        9.74      2.59 o
  -6   7   4        0.00       -1.52      1.52 o
  -5   7   4       38.08       29.77      2.21 o
  -4   7   4        8.88        9.21      0.94 o
  -3   7   4       92.70       93.45      1.87 o
  -2   7   4       46.56       52.93      1.12 o
  -1   7   4      151.12      145.03      2.29 o
   0   7   4       21.31       28.62      1.94 o
   1   7   4        6.15        8.23      0.50 o
   2   7   4       78.80       75.47      1.34 o
   3   7   4      170.26      161.12      2.32 o
   4   7   4       25.31       16.92      0.85 o
   5   7   4       14.21       14.38      0.97 o
   6   7   4       43.72       42.81      1.81 o
   7   7   4      196.74      182.48      3.96 o
   8   7   4        7.11        3.63      1.13 o
   9   7   4        0.80        3.48      1.48 o
  10   7   4       36.53       33.58      3.57 o
  11   7   4       17.85       17.95      3.90 o
  -6   8   4        4.04        3.71      1.88 o
  -5   8   4       43.18       51.81      5.84 o
  -4   8   4        0.12        1.58      0.92 o
  -3   8   4        8.07        7.50      0.80 o
  -2   8   4      104.74      108.89      2.71 o
  -1   8   4        5.60        4.60      0.65 o
   0   8   4        1.39        1.24      1.62 o
   1   8   4       15.19       10.02      2.40 o
   2   8   4       41.28       47.82      1.67 o
   3   8   4      135.98      135.58      2.13 o
   4   8   4       20.75       28.22      1.00 o
   5   8   4        9.49       10.18      0.88 o
   6   8   4      125.96      122.60      3.57 o
   7   8   4       15.97       17.32      1.49 o
   8   8   4        0.88        1.33      1.03 o
   9   8   4       17.89       19.41      2.24 o
  10   8   4        0.31        0.31      2.20 o
  -6   9   4       44.60       59.06      4.49 o
  -5   9   4        5.67        5.22      1.57 o
  -4   9   4       11.18       10.32      1.02 o
  -3   9   4      109.16      107.96      3.48 o
  -2   9   4        5.32        5.86      1.05 o
  -1   9   4        7.00        8.35      1.12 o
   0   9   4      110.41       96.06      4.77 o
   1   9   4      205.04      182.87      6.78 o
   2   9   4        0.00        0.64      0.64 o
   3   9   4        6.09        5.37      0.53 o
   4   9   4        5.28        5.69      0.62 o
   5   9   4        4.85        5.34      0.80 o
   6   9   4       50.96       47.26      1.93 o
   7   9   4        0.56        0.97      1.17 o
   8   9   4        8.46        4.09      1.33 o
   9   9   4        3.94        6.74      1.79 o
  10   9   4        8.57       10.84      2.86 o
  -5  10   4       51.29       49.56      5.59 o
  -4  10   4        1.52        5.91      2.65 o
  -3  10   4       37.91       46.42      4.01 o
  -2  10   4        0.03       -0.82      0.82 o
  -1  10   4      121.98      109.57      2.75 o
   0  10   4       13.22       14.80      2.26 o
   1  10   4        7.69        7.50      1.87 o
   2  10   4       35.53       35.41      1.44 o
   3  10   4      207.14      200.88      5.00 o
   4  10   4      379.81      340.95      4.48 o
   5  10   4        0.03       -0.74      0.74 o
   6  10   4       10.13       11.42      1.41 o
   7  10   4       28.19       26.00      2.08 o
   8  10   4       30.90       28.37      2.28 o
   9  10   4        1.06        4.27      2.74 o
  10  10   4        7.46       11.63      2.75 o
  -4  11   4      119.10      127.96     10.62 o
  -3  11   4       11.09       10.78      1.63 o
  -2  11   4        3.36        1.46      1.26 o
  -1  11   4       11.56       12.62      1.30 o
   0  11   4        3.02        5.86      2.18 o
   1  11   4       18.44       23.28      5.80 o
   2  11   4       64.20       65.48      2.59 o
   3  11   4        1.29        2.50      1.35 o
   4  11   4       87.86       95.96      2.46 o
   5  11   4        1.95        2.86      0.98 o
   6  11   4       72.42       67.19      2.52 o
   7  11   4        6.59        4.00      1.46 o
   8  11   4       30.16       32.07      2.41 o
   9  11   4       13.68        9.52      1.96 o
  -3  12   4       34.16       29.13      2.95 o
  -2  12   4        7.34        3.73      1.16 o
   0  12   4        0.02       -1.54      1.74 o
   1  12   4        7.91        8.71      2.05 o
   2  12   4       10.31       14.63      1.04 o
   3  12   4        2.13        0.94      1.04 o
   4  12   4       15.49       18.65      1.83 o
   5  12   4       28.35       26.83      1.38 o
   6  12   4       11.01       10.52      1.58 o
   7  12   4        5.51        6.27      1.55 o
   8  12   4        3.87        4.43      1.65 o
   9  12   4       23.65       26.86      2.52 o
  -2  13   4        1.10        1.30      1.11 o
   0  13   4       15.07       19.18      5.83 o
   1  13   4       49.95       44.40      3.62 o
   2  13   4        0.75        0.41      1.25 o
   3  13   4       29.66       28.93      1.91 o
   4  13   4        2.00        1.56      1.30 o
   5  13   4        4.98        5.57      0.97 o
   6  13   4        2.62        1.61      1.27 o
   7  13   4        1.08        1.45      1.44 o
   8  13   4        0.61       -0.77      1.61 o
   0  14   4        3.02        1.11      4.75 o
   1  14   4       16.30       18.05      6.00 o
   2  14   4       17.14       16.28      2.28 o
   3  14   4        7.60        5.36      1.19 o
   4  14   4        2.25        2.30      1.36 o
   5  14   4        0.76        3.06      1.66 o
   6  14   4        0.00        1.04      1.30 o
   7  14   4        5.26        4.22      1.56 o
   1  15   4       12.86       13.30      5.91 o
   2  15   4        1.32        2.65      4.63 o
   3  15   4        1.03        0.26      1.12 o
   4  15   4        1.39        0.43      1.36 o
   5  15   4        0.03        2.27      2.26 o
   6  15   4        0.88       -1.69      2.11 o
  -5 -14   5        0.36        2.61      1.77 o
  -4 -14   5        0.00       -0.26      2.22 o
  -3 -14   5        9.18       10.12      2.84 o
  -2 -14   5       18.31       26.19      2.06 o
  -1 -14   5       36.40       43.71     10.98 o
   0 -14   5       18.20       24.57      2.35 o
   1 -14   5        5.14        7.93      2.53 o
  -6 -13   5        0.01       -1.04      1.71 o
  -5 -13   5        4.77        0.49      1.93 o
  -4 -13   5        5.50        8.31      2.95 o
  -3 -13   5       62.52       74.91      3.12 o
  -2 -13   5       39.56       35.50      1.91 o
  -1 -13   5       27.01       29.99      1.73 o
   0 -13   5       13.48       15.79      1.94 o
   1 -13   5       34.39       36.66      2.46 o
   2 -13   5        1.74        1.51      1.41 o
   3 -13   5        0.85        1.52      2.71 o
  -7 -12   5        0.64        2.63      1.94 o
  -6 -12   5        1.91        2.41      1.84 o
  -5 -12   5        4.09        2.47      1.68 o
  -4 -12   5        2.47        4.62      1.57 o
  -3 -12   5        7.71        5.58      1.48 o
  -2 -12   5        0.73        0.81      1.01 o
  -1 -12   5       47.28       45.00      1.95 o
   0 -12   5        3.47        4.60      0.85 o
   1 -12   5        0.56       -0.59      1.34 o
   2 -12   5       18.26       14.69      2.11 o
   3 -12   5        5.31        3.74      1.66 o
   4 -12   5        6.77        2.44      2.83 o
  -7 -11   5        2.48       -0.06      1.52 o
  -6 -11   5        0.38        0.13      1.43 o
  -5 -11   5        2.82        3.64      1.45 o
  -4 -11   5       39.56       41.78      2.30 o
  -3 -11   5       42.31       39.03      1.90 o
  -2 -11   5       17.91       21.71      1.54 o
  -1 -11   5       27.82       35.91      1.81 o
   0 -11   5        9.97        8.57      0.89 o
   1 -11   5        0.33       -0.23      0.75 o
   2 -11   5        6.20        8.57      1.12 o
   3 -11   5      125.71      122.98      2.83 o
   4 -11   5        1.26        2.35      1.28 o
   5 -11   5        0.00        0.04      1.59 o
  -8 -10   5        4.05        0.74      1.95 o
  -7 -10   5        5.78        2.55      1.62 o
  -6 -10   5       36.45       33.74      2.44 o
  -5 -10   5       41.45       44.90      2.79 o
  -4 -10   5      152.23      146.36      4.04 o
  -3 -10   5      102.53      103.19      2.85 o
  -2 -10   5      354.39      382.87      5.71 o
  -1 -10   5        4.37        4.30      0.72 o
   0 -10   5       32.16       28.62      1.13 o
   1 -10   5       44.23       50.31      1.45 o
   2 -10   5        1.07        2.44      0.84 o
   3 -10   5      154.06      151.13      3.40 o
   4 -10   5      182.66      172.98      4.49 o
   5 -10   5       15.27       13.56      2.86 o
   6 -10   5        2.48        1.75      1.67 o
  -8  -9   5        3.15        5.07      2.32 o
  -7  -9   5        8.32        6.15      1.85 o
  -6  -9   5       44.69       30.15      2.31 o
  -5  -9   5       35.33       38.00      2.13 o
  -4  -9   5       95.16      101.99      2.96 o
  -3  -9   5       24.78       24.52      1.29 o
  -2  -9   5      126.72      125.50      3.65 o
  -1  -9   5      507.57      503.57      5.72 o
   0  -9   5       45.59       43.64      1.19 o
   1  -9   5      124.13      135.59      2.49 o
   2  -9   5       63.47       65.23      1.75 o
   3  -9   5      112.03      106.63      2.55 o
   4  -9   5       24.56       24.50      1.45 o
   5  -9   5       37.59       38.53      2.92 o
   6  -9   5       16.15       14.71      3.53 o
   7  -9   5        1.73       -0.07      2.78 o
  -8  -8   5        5.59        2.40      1.55 o
  -7  -8   5        9.72        7.95      1.64 o
  -6  -8   5       35.64       28.35      2.11 o
  -5  -8   5      114.10      125.84      3.74 o
  -4  -8   5       66.75       57.83      2.04 o
  -3  -8   5        0.02       -0.06      0.61 o
  -2  -8   5       77.52       86.11      1.91 o
  -1  -8   5       74.11       71.09      1.55 o
   0  -8   5        0.11        0.20      0.50 o
   1  -8   5       86.47       83.34      1.64 o
   2  -8   5      305.71      283.18      3.97 o
   3  -8   5      184.99      191.97      3.31 o
   4  -8   5      409.37      418.79      6.43 o
   5  -8   5        7.46        3.74      1.45 o
   6  -8   5        4.63        4.24      1.91 o
   7  -8   5        0.31        1.75      1.99 o
  -9  -7   5        2.92        5.60      1.89 o
  -8  -7   5        0.26        0.43      1.35 o
  -7  -7   5        0.72        0.54      1.28 o
  -6  -7   5        4.55        2.86      1.34 o
  -5  -7   5      246.47      259.18      5.57 o
  -4  -7   5        1.61        1.39      0.94 o
  -3  -7   5       26.46       26.08      1.30 o
  -2  -7   5       96.00      107.80      2.08 o
  -1  -7   5       13.78       19.59      0.99 o
   0  -7   5      152.52      160.91      2.49 o
   1  -7   5       34.31       39.57      1.12 o
   2  -7   5       61.33       65.62      1.63 o
   3  -7   5      725.95      722.42      9.05 o
   4  -7   5       57.02       55.49      1.59 o
   5  -7   5      413.36      426.67      7.52 o
   6  -7   5       41.40       38.17      2.73 o
   7  -7   5        0.35        1.79      2.10 o
   8  -7   5        0.00        0.44      1.95 o
  -9  -6   5        6.23        7.88      2.03 o
  -8  -6   5       13.51       12.35      2.04 o
  -7  -6   5       26.18       28.04      2.22 o
  -6  -6   5       49.44       57.74      3.92 o
  -5  -6   5      178.61      162.71      3.76 o
  -4  -6   5      106.36      106.72      2.54 o
  -3  -6   5        0.31        1.34      0.61 o
  -2  -6   5       58.95       68.97      1.65 o
  -1  -6   5      241.70      259.00      3.71 o
   0  -6   5     1406.26     1443.00     15.94 o
   1  -6   5       85.70      105.44      1.78 o
   2  -6   5      606.48      614.70      6.91 o
   3  -6   5        1.12        1.19      0.53 o
   4  -6   5       87.54       88.21      2.03 o
   5  -6   5        8.06        5.66      0.67 o
   6  -6   5      561.27      563.75     10.34 o
   7  -6   5        4.75        0.07      1.64 o
   8  -6   5        2.46       -0.27      2.11 o
  -9  -5   5        5.22        5.57      1.87 o
  -8  -5   5       10.03        9.97      1.87 o
  -7  -5   5      105.77      101.21      4.12 o
  -6  -5   5       63.02       66.16      2.82 o
  -5  -5   5        9.92        9.42      1.33 o
  -4  -5   5        9.33        9.04      1.03 o
  -3  -5   5        0.48        2.20      0.70 o
  -2  -5   5        9.24       15.00      0.93 o
  -1  -5   5      186.17      198.93      2.70 o
   0  -5   5      463.82      452.96      4.79 o
   1  -5   5      182.88      176.25      2.54 o
   2  -5   5        6.02        4.29      0.57 o
   3  -5   5      887.55      944.06     10.81 o
   4  -5   5       67.18       63.50      1.48 o
   5  -5   5       86.58       93.32      1.99 o
   6  -5   5        5.33        6.37      1.28 o
   7  -5   5       74.64       76.68      3.92 o
   8  -5   5       26.47       27.47      3.28 o
   9  -5   5       10.21       11.39      3.05 o
  -9  -4   5        6.12        9.13      2.11 o
  -8  -4   5        2.59        2.99      1.59 o
  -7  -4   5      171.88      174.21      5.50 o
  -6  -4   5       24.10       24.36      1.78 o
  -5  -4   5       70.02       60.86      2.26 o
  -4  -4   5        0.19        0.26      0.65 o
  -3  -4   5      262.16      242.98      4.30 o
  -2  -4   5      763.09      798.69      8.87 o
  -1  -4   5      882.80      961.51      9.76 o
   0  -4   5      317.69      365.87      4.16 o
   1  -4   5      162.41      163.92      2.14 o
   2  -4   5      877.25      828.46      8.43 o
   3  -4   5      622.78      582.43      6.64 o
   4  -4   5      147.05      141.67      2.28 o
   5  -4   5       67.19       66.31      1.84 o
   6  -4   5      144.54      146.55      5.46 o
   7  -4   5        1.06        2.83      1.45 o
   8  -4   5       24.21       18.71      3.04 o
   9  -4   5        4.74        1.59      2.03 o
  -9  -3   5        0.05       -0.66      1.50 o
  -8  -3   5        0.21        0.31      1.40 o
  -7  -3   5      470.13      465.21     10.01 o
  -6  -3   5      305.90      295.81      5.64 o
  -5  -3   5       84.75       90.63      2.71 o
  -4  -3   5      101.46      108.36      2.93 o
  -3  -3   5      947.06      990.32     11.45 o
  -2  -3   5      335.27      324.65      4.79 o
  -1  -3   5       85.32       72.18      1.57 o
   0  -3   5      650.29      633.68      6.62 o
   1  -3   5      166.18      181.88      2.39 o
   2  -3   5      134.72      148.16      2.10 o
   3  -3   5      321.09      317.51      3.76 o
   4  -3   5        0.28        0.82      0.57 o
   5  -3   5       62.69       68.05      1.67 o
   6  -3   5       16.86       18.89      1.54 o
   7  -3   5      416.65      428.48      8.93 o
   8  -3   5        7.42        4.94      1.99 o
   9  -3   5       18.62       16.73      2.67 o
  10  -3   5       11.73        8.54      2.63 o
  -9  -2   5        1.54        4.36      1.85 o
  -8  -2   5        4.08        7.35      1.83 o
  -7  -2   5       17.94       16.95      2.48 o
  -6  -2   5       39.35       41.01      2.04 o
  -5  -2   5       36.06       33.31      2.15 o
  -4  -2   5      144.43      123.42      2.94 o
  -3  -2   5      941.01     1009.37     10.92 o
  -2  -2   5        0.01        0.54      0.49 o
  -1  -2   5      310.34      322.45      3.64 o
   0  -2   5      554.30      544.05      5.80 o
   1  -2   5      453.86      412.93      4.55 o
   2  -2   5     1786.41     1757.19     16.93 o
   3  -2   5       84.41       84.12      1.52 o
   4  -2   5      168.07      172.04      2.48 o
   5  -2   5      238.16      255.50      3.88 o
   6  -2   5        1.29        1.65      0.80 o
   7  -2   5        1.51        2.52      1.38 o
   8  -2   5      192.09      171.71      5.22 o
   9  -2   5        2.04        0.87      1.82 o
  10  -2   5       15.23       18.99      3.46 o
  -9  -1   5        9.08        7.16      2.33 o
  -8  -1   5        5.44        4.31      1.61 o
  -7  -1   5        0.00       -1.21      1.21 o
  -6  -1   5      139.59      128.58      4.06 o
  -5  -1   5       92.70       93.73      2.89 o
  -4  -1   5       22.21       30.31      1.42 o
  -3  -1   5        3.73        5.81      0.75 o
  -2  -1   5      804.57      843.56      9.20 o
  -1  -1   5       10.97        9.97      0.65 o
   0  -1   5      409.29      388.92      4.24 o
   1  -1   5       67.16       69.68      1.25 o
   2  -1   5     1920.36     1965.24     19.76 o
   3  -1   5      583.83      567.24      6.77 o
   4  -1   5       90.26       97.40      2.34 o
   5  -1   5      349.74      350.93      4.89 o
   6  -1   5       82.47       90.67      3.08 o
   7  -1   5       74.47       69.14      2.62 o
   8  -1   5       20.16       23.16      2.89 o
   9  -1   5        3.09        1.96      2.11 o
  10  -1   5       37.10       39.87      4.47 o
  -9   0   5       17.32       15.13      2.80 o
  -8   0   5        0.61        1.96      1.48 o
  -7   0   5       15.49       16.03      1.85 o
  -6   0   5        7.17        7.91      1.39 o
  -5   0   5        0.45        0.10      0.71 o
  -4   0   5        0.51        2.90      0.72 o
  -3   0   5       25.11       31.98      1.19 o
  -2   0   5      164.90      155.69      2.65 o
  -1   0   5     1806.25     1881.14     19.13 o
   0   0   5      437.77      433.69      4.51 o
   1   0   5     2047.14     1980.24     18.02 o
   2   0   5     2167.81     2129.24     21.25 o
   3   0   5      230.92      250.73      3.22 o
   4   0   5        6.28        6.79      0.84 o
   5   0   5      479.98      477.16      6.17 o
   6   0   5      104.38      116.48      3.34 o
   7   0   5        0.01       -0.06      0.78 o
   8   0   5        9.14       11.58      1.78 o
   9   0   5        2.69        4.66      1.56 o
  10   0   5        9.17       12.14      2.59 o
  -8   1   5        4.15        4.46      1.76 o
  -7   1   5       12.85        5.99      1.64 o
  -6   1   5       35.64       30.12      2.01 o
  -5   1   5        1.37        2.13      0.80 o
  -4   1   5      984.51     1061.50     11.62 o
  -3   1   5      316.22      295.82      4.50 o
  -2   1   5       38.60       39.56      1.47 o
  -1   1   5       15.07       13.45      0.73 o
   0   1   5     1576.30     1584.57     16.18 o
   1   1   5     5690.24     5710.71     53.17 o
   2   1   5      800.77      724.92      7.80 o
   3   1   5      286.33      266.92      3.87 o
   4   1   5      412.47      418.36      5.67 o
   5   1   5      160.20      160.25      3.01 o
   6   1   5       47.74       47.82      1.89 o
   7   1   5       16.37       19.86      1.51 o
   8   1   5        0.65        1.99      1.40 o
   9   1   5        2.15        2.97      1.51 o
  10   1   5       10.35        9.60      2.24 o
  11   1   5        9.99        9.59      2.54 o
  -8   2   5        1.78        3.53      1.78 o
  -7   2   5       75.20       76.53      3.48 o
  -6   2   5       22.35       16.94      1.69 o
  -5   2   5       17.59       19.17      1.42 o
  -4   2   5       43.53       52.39      1.67 o
  -3   2   5      388.51      418.20      5.16 o
  -2   2   5      302.10      320.03      4.06 o
  -1   2   5      133.14      136.46      2.11 o
   0   2   5      502.23      481.02      5.44 o
   1   2   5     1606.76     1619.71     16.48 o
   2   2   5     4122.14     4071.77     42.47 o
   3   2   5     1156.42     1120.58     14.83 o
   4   2   5      430.11      500.74      7.15 o
   5   2   5       21.21       21.52      1.15 o
   6   2   5      117.67      125.22      3.01 o
   7   2   5        7.04       11.59      1.29 o
   8   2   5       17.69       12.90      1.68 o
   9   2   5       19.06       24.01      2.83 o
  10   2   5       17.20       17.85      2.68 o
  11   2   5        0.03        2.43      1.91 o
  -8   3   5        0.16       -0.68      1.39 o
  -7   3   5        8.98        6.64      2.15 o
  -6   3   5       43.35       39.02      2.45 o
  -5   3   5       12.92       12.74      1.28 o
  -4   3   5      964.04      972.96     11.45 o
  -3   3   5       41.62       54.06      1.57 o
  -2   3   5       86.77       91.93      1.88 o
  -1   3   5       23.63       19.15      0.82 o
   0   3   5      229.50      217.85      2.98 o
   1   3   5       10.09        8.03      0.57 o
   2   3   5       81.78       95.76      1.75 o
   3   3   5      609.91      609.06      7.63 o
   4   3   5       43.26       43.09      1.52 o
   5   3   5       55.75       48.96      1.73 o
   6   3   5        2.86        4.45      0.94 o
   7   3   5        3.64        0.94      0.96 o
   8   3   5       32.77       31.89      1.92 o
   9   3   5        6.81        7.11      2.05 o
  10   3   5        4.35        3.15      1.83 o
  11   3   5        0.64        3.99      2.13 o
  -8   4   5        1.34       -0.40      1.75 o
  -7   4   5        0.93        0.56      1.41 o
  -6   4   5       22.95       23.27      2.09 o
  -5   4   5        7.57        9.51      2.15 o
  -4   4   5      104.68      114.53      2.95 o
  -3   4   5      418.99      409.02      5.75 o
  -2   4   5      190.90      179.95      3.03 o
  -1   4   5        9.56        8.27      0.67 o
   0   4   5       57.90       48.82      1.19 o
   1   4   5       75.92       64.78      1.54 o
   2   4   5     1423.45     1448.13     17.78 o
   3   4   5      677.46      649.97      8.35 o
   4   4   5     1472.06     1585.04     15.43 o
   5   4   5       14.44       16.63      0.89 o
   6   4   5       56.96       62.49      1.74 o
   7   4   5       17.87       19.43      1.23 o
   8   4   5       15.24       12.80      1.89 o
   9   4   5      210.66      202.26      6.89 o
  10   4   5        1.32        6.26      2.02 o
  11   4   5        1.19        1.24      1.87 o
  -7   5   5        0.12       -1.50      1.50 o
  -6   5   5        1.55        4.89      1.43 o
  -5   5   5       20.27       20.89      1.84 o
  -4   5   5       26.01       24.44      1.22 o
  -3   5   5       32.06       26.32      1.12 o
  -2   5   5       12.24       12.77      0.77 o
  -1   5   5       95.61       94.76      1.77 o
   0   5   5        7.60        7.37      0.58 o
   1   5   5     1037.75      993.59     11.68 o
   2   5   5      364.25      407.78      5.67 o
   3   5   5      147.25      156.40      2.65 o
   4   5   5      130.34      136.30      2.13 o
   5   5   5      243.56      269.60      4.66 o
   6   5   5       12.75       14.60      1.04 o
   7   5   5       31.52       33.58      1.69 o
   8   5   5       97.22      102.12      3.83 o
   9   5   5       69.31       60.75      3.83 o
  10   5   5       16.67       13.00      2.46 o
  11   5   5        0.00        0.96      1.92 o
  -7   6   5        5.00        1.53      1.80 o
  -6   6   5        6.39        3.33      1.92 o
  -5   6   5      190.82      185.96      6.08 o
  -4   6   5       90.87       89.82      2.45 o
  -3   6   5       39.92       35.60      1.25 o
  -2   6   5        4.94        7.02      0.62 o
  -1   6   5       10.31        9.62      0.63 o
   0   6   5        3.84        5.79      0.56 o
   1   6   5       65.42       83.95      1.61 o
   2   6   5      385.06      424.42      5.13 o
   3   6   5        0.01       -0.46      0.46 o
   4   6   5       94.92      109.34      2.15 o
   5   6   5       72.96       78.81      2.94 o
   6   6   5      260.54      267.43      4.13 o
   7   6   5        0.00       -0.85      0.85 o
   8   6   5       34.95       34.58      2.12 o
   9   6   5       51.55       51.66      3.09 o
  10   6   5       16.49       18.86      2.81 o
  11   6   5       11.89       14.93      4.18 o
  -6   7   5        6.20        6.90      1.78 o
  -5   7   5       25.50       26.35      2.18 o
  -4   7   5      208.28      208.62      4.31 o
  -3   7   5      189.49      178.51      3.13 o
  -2   7   5        3.14        2.23      0.56 o
  -1   7   5       43.29       53.13      1.25 o
   0   7   5       51.98       62.85      1.26 o
   1   7   5      671.39      680.10      7.57 o
   2   7   5       81.48       85.66      2.06 o
   3   7   5        5.90        5.58      0.65 o
   4   7   5      114.58      121.46      2.13 o
   5   7   5      507.28      498.83      7.83 o
   6   7   5        5.20        5.50      0.99 o
   7   7   5      116.59      115.70      3.35 o
   8   7   5       10.23        8.77      1.37 o
   9   7   5       75.54       72.14      4.35 o
  10   7   5        1.93       -0.05      1.56 o
  11   7   5        5.63        4.00      2.89 o
  -6   8   5       24.25       29.45      3.03 o
  -5   8   5        0.09        0.14      2.20 o
  -4   8   5      139.95      138.69      3.77 o
  -3   8   5       86.30       93.43      2.43 o
  -2   8   5      348.32      369.53      5.33 o
  -1   8   5      228.74      220.03      5.01 o
   0   8   5      399.75      414.83      8.11 o
   1   8   5      404.53      389.90      7.02 o
   2   8   5        0.09       -0.38      0.38 o
   3   8   5        5.05        5.12      0.67 o
   4   8   5        1.13        0.65      0.60 o
   5   8   5      131.63      134.56      2.78 o
   6   8   5       12.78       11.71      1.15 o
   7   8   5      243.13      250.87      5.33 o
   8   8   5       33.36       33.40      3.31 o
   9   8   5        9.80        4.47      2.01 o
  10   8   5        7.09        4.85      2.75 o
  -5   9   5       11.75       10.80      1.98 o
  -4   9   5        0.39       -0.75      0.93 o
  -3   9   5       66.19       65.99      2.18 o
  -2   9   5       78.52       76.57      2.85 o
  -1   9   5       65.38       59.89      2.25 o
   0   9   5       10.15       11.45      0.98 o
   1   9   5        4.59        6.18      0.82 o
   2   9   5        8.43        8.50      1.21 o
   3   9   5      278.95      276.20      3.43 o
   4   9   5       49.15       48.79      1.56 o
   5   9   5        2.64        5.86      0.90 o
   6   9   5        9.37        5.39      1.19 o
   7   9   5       50.36       45.93      3.07 o
   8   9   5        3.18        2.84      1.47 o
   9   9   5        0.97        3.87      1.93 o
  10   9   5        0.71        2.60      2.08 o
  -4  10   5        9.38        8.34      3.04 o
  -3  10   5        0.54       -0.12      1.41 o
  -2  10   5        0.24       -0.63      1.90 o
  -1  10   5       45.53       46.67      3.14 o
   0  10   5      118.49      101.69      2.76 o
   1  10   5        3.60        2.90      0.72 o
   2  10   5       47.00       47.09      3.44 o
   3  10   5      172.25      180.09      3.33 o
   4  10   5      186.26      209.58      3.36 o
   5  10   5       56.02       53.33      1.98 o
   6  10   5       34.92       31.30      2.62 o
   7  10   5       20.37       20.76      1.98 o
   8  10   5        0.16       -0.12      1.24 o
   9  10   5        0.96        0.64      1.82 o
  10  10   5        2.99        0.13      2.11 o
  -4  11   5       95.26       94.88      6.99 o
  -3  11   5       10.24       10.95      1.90 o
  -2  11   5        0.03        0.56      1.15 o
  -1  11   5       97.87       92.41      2.87 o
   0  11   5        9.23       10.31      0.99 o
   1  11   5       18.20       17.08      1.08 o
   2  11   5        0.85        0.67      0.77 o
   3  11   5        0.02       -0.53      1.04 o
   4  11   5      124.87      122.89      2.45 o
   5  11   5       78.01       79.35      2.31 o
   6  11   5        2.34        1.08      1.09 o
   7  11   5        1.24       -1.20      1.20 o
   8  11   5        1.12        2.24      1.49 o
   9  11   5        6.27        9.30      2.30 o
  -3  12   5       32.12       30.37      2.61 o
  -2  12   5        6.53        5.79      1.72 o
  -1  12   5        7.68        6.54      1.16 o
   0  12   5       52.95       47.58      2.08 o
   1  12   5       10.08        9.13      1.18 o
   2  12   5        3.51        3.12      0.90 o
   3  12   5       57.60       51.27      2.21 o
   4  12   5       95.67       98.74      3.16 o
   5  12   5       17.12       19.63      1.28 o
   6  12   5       25.06       25.85      2.45 o
   7  12   5        0.49        0.53      1.34 o
   8  12   5        9.80       10.64      1.87 o
   9  12   5        1.91       -1.16      1.94 o
  -2  13   5        3.41        2.62      1.38 o
  -1  13   5        0.90        1.48      1.04 o
   1  13   5       73.04       67.34      3.24 o
   2  13   5       63.94       63.91      2.29 o
   3  13   5       18.00       19.09      1.55 o
   4  13   5       27.64       27.89      1.81 o
   5  13   5        0.36        1.00      0.98 o
   6  13   5       62.54       72.22      2.84 o
   7  13   5        0.50        0.33      1.31 o
   8  13   5        0.14        0.64      1.56 o
   1  14   5        2.59        1.28      4.85 o
   2  14   5       21.59       22.42      1.63 o
   3  14   5       15.49       21.54      1.64 o
   4  14   5        7.06        9.71      1.64 o
   5  14   5       23.00       27.68      2.34 o
   6  14   5        1.30        0.83      1.68 o
   7  14   5        0.47        1.29      1.36 o
   2  15   5       16.23       20.53      1.60 o
   3  15   5        3.44        4.10      1.33 o
   4  15   5        1.52        2.27      1.37 o
   5  15   5        2.74        7.09      2.48 o
  -4 -14   6       17.94       30.52      2.54 o
  -3 -14   6        0.01        1.81      1.45 o
  -2 -14   6        1.04        0.01      1.63 o
  -1 -14   6        0.07       -1.23      1.23 o
   0 -14   6       14.98       12.90      3.14 o
   1 -14   6        6.94       13.41      3.33 o
  -5 -13   6        3.19        4.00      2.06 o
  -4 -13   6       23.93       36.24      2.68 o
  -3 -13   6       12.68       16.71      1.98 o
  -2 -13   6       12.70       16.09      1.77 o
  -1 -13   6       16.79       18.46      1.55 o
   0 -13   6       14.05       17.15      1.83 o
   1 -13   6        1.35        2.41      2.49 o
   2 -13   6        1.39        0.86      2.56 o
   3 -13   6        0.00       -1.83      2.69 o
  -6 -12   6        3.16        5.18      2.41 o
  -5 -12   6        3.24        8.09      2.06 o
  -4 -12   6       23.04       22.64      2.33 o
  -3 -12   6        1.22        1.25      1.45 o
  -2 -12   6        4.03        1.01      1.33 o
  -1 -12   6       16.43       16.17      1.78 o
   0 -12   6       23.91       20.59      1.39 o
   1 -12   6        3.80        3.00      0.91 o
   2 -12   6       25.51       29.08      1.87 o
   3 -12   6       64.03       77.36      4.20 o
   4 -12   6        9.89        7.76      3.16 o
  -7 -11   6        3.21        4.22      1.79 o
  -6 -11   6        6.65        8.17      1.86 o
  -5 -11   6       26.33       32.97      2.41 o
  -4 -11   6        4.37        1.49      1.37 o
  -3 -11   6       13.07       17.43      1.72 o
  -2 -11   6       63.47       66.53      2.65 o
  -1 -11   6       25.96       32.80      2.44 o
   0 -11   6        2.43        5.54      1.08 o
   1 -11   6       36.29       33.42      1.45 o
   2 -11   6       16.25       16.10      1.14 o
   3 -11   6       65.36       71.93      2.76 o
   4 -11   6       35.73       39.20      2.66 o
   5 -11   6       13.66       10.84      1.87 o
  -7 -10   6        3.18       -0.45      1.64 o
  -6 -10   6        0.08       -0.62      1.46 o
  -5 -10   6       10.53       10.13      1.79 o
  -4 -10   6       31.30       33.19      2.23 o
  -3 -10   6        0.01        1.63      1.31 o
  -2 -10   6      122.17      118.21      3.98 o
  -1 -10   6       72.12       77.45      2.19 o
   0 -10   6       62.40       60.23      1.84 o
   1 -10   6       10.66       11.19      1.22 o
   2 -10   6        0.01        0.17      0.87 o
   3 -10   6        3.97        6.54      1.39 o
   4 -10   6        0.05        0.73      1.58 o
   5 -10   6       11.01        6.12      1.85 o
   6 -10   6        0.83       -1.54      1.54 o
  -8  -9   6        4.09        1.72      2.12 o
  -7  -9   6        4.38        3.30      1.85 o
  -6  -9   6        1.68        2.15      1.64 o
  -5  -9   6       23.24       16.70      1.99 o
  -4  -9   6      506.31      462.28      7.76 o
  -3  -9   6      208.00      183.70      3.72 o
  -2  -9   6        9.57       11.20      1.13 o
  -1  -9   6      476.04      480.42      5.67 o
   0  -9   6       18.89       26.74      1.19 o
   1  -9   6       68.77       73.16      1.77 o
   2  -9   6       43.89       37.12      1.59 o
   3  -9   6       36.34       39.56      1.53 o
   4  -9   6        1.54        2.88      1.25 o
   5  -9   6        0.83       -1.35      1.35 o
   6  -9   6       25.14       28.45      2.77 o
   7  -9   6        1.14        1.79      1.83 o
  -8  -8   6        0.47       -1.10      2.20 o
  -7  -8   6       10.47        7.44      1.64 o
  -6  -8   6       16.79       24.39      2.93 o
  -5  -8   6        2.36        2.38      1.31 o
  -4  -8   6       62.16       55.90      2.48 o
  -3  -8   6      109.86      104.57      2.69 o
  -2  -8   6        0.28        0.65      0.68 o
  -1  -8   6       51.40       50.30      1.49 o
   0  -8   6       48.28       43.52      1.33 o
   1  -8   6      146.89      159.37      2.57 o
   2  -8   6      281.44      265.39      3.94 o
   3  -8   6       10.68        9.83      1.09 o
   4  -8   6        0.79        1.34      1.17 o
   5  -8   6        0.36       -1.56      1.62 o
   6  -8   6        1.68       -0.55      1.47 o
   7  -8   6        0.66       -0.04      1.70 o
  -8  -7   6        8.07       12.99      2.16 o
  -7  -7   6       10.68        4.96      1.77 o
  -6  -7   6        0.42       -0.72      1.20 o
  -5  -7   6        9.37       12.88      1.67 o
  -4  -7   6        0.07       -0.99      0.99 o
  -3  -7   6      109.00      107.05      2.87 o
  -2  -7   6       31.09       34.24      1.32 o
  -1  -7   6       38.78       33.89      1.22 o
   0  -7   6       14.49       14.10      0.92 o
   1  -7   6       46.99       43.81      1.27 o
   2  -7   6        6.72        9.01      0.84 o
   3  -7   6      173.16      178.29      3.04 o
   4  -7   6      224.68      225.02      3.95 o
   5  -7   6       15.24       14.05      1.50 o
   6  -7   6        4.67        2.17      1.46 o
   7  -7   6        7.11        6.40      2.07 o
   8  -7   6        0.05       -1.72      1.72 o
  -8  -6   6        6.70       14.17      2.19 o
  -7  -6   6       28.70       23.05      2.46 o
  -6  -6   6       24.71       28.54      2.18 o
  -5  -6   6      365.11      371.52      7.27 o
  -4  -6   6        0.49        0.74      0.79 o
  -3  -6   6       75.51       77.35      2.15 o
  -2  -6   6       42.10       45.34      1.45 o
  -1  -6   6       50.12       65.27      1.66 o
   0  -6   6      161.64      152.33      2.42 o
   1  -6   6      144.06      153.01      2.48 o
   2  -6   6      688.07      705.68      8.45 o
   3  -6   6      161.18      169.99      3.46 o
   4  -6   6      213.12      201.01      3.27 o
   5  -6   6      116.67      115.75      2.46 o
   6  -6   6       24.87       23.68      1.47 o
   7  -6   6       43.10       45.04      2.86 o
   8  -6   6       12.25        9.21      2.68 o
  -9  -5   6        3.49        7.17      2.41 o
  -8  -5   6        3.32        2.71      1.63 o
  -7  -5   6        1.87        1.42      1.48 o
  -6  -5   6      128.61      128.86      4.17 o
  -5  -5   6       40.71       43.32      2.50 o
  -4  -5   6       48.61       47.10      1.79 o
  -3  -5   6        0.23        0.04      0.69 o
  -2  -5   6      167.03      171.08      2.99 o
  -1  -5   6      508.41      502.42      5.69 o
   0  -5   6      151.91      163.07      2.34 o
   1  -5   6        2.19        2.21      0.56 o
   2  -5   6      388.24      412.12      5.06 o
   3  -5   6      331.81      363.88      4.64 o
   4  -5   6       87.66       90.80      1.93 o
   5  -5   6       98.12       86.63      1.99 o
   6  -5   6       15.45       15.70      1.34 o
   7  -5   6        7.37        4.88      1.92 o
   8  -5   6        0.85       -1.35      1.52 o
   9  -5   6        0.54        1.74      2.06 o
  -9  -4   6       27.82       33.90      3.16 o
  -8  -4   6        2.67        2.62      1.50 o
  -7  -4   6      161.41      170.26      5.51 o
  -6  -4   6      163.11      160.88      4.76 o
  -5  -4   6       25.40       19.92      1.60 o
  -4  -4   6       47.19       50.80      2.40 o
  -3  -4   6      144.90      151.52      3.86 o
  -2  -4   6     1003.16     1021.47     12.59 o
  -1  -4   6       26.60       26.74      1.01 o
   0  -4   6      143.65      134.90      2.12 o
   1  -4   6        0.27        0.20      0.40 o
   2  -4   6       52.05       41.29      1.13 o
   3  -4   6      146.86      153.25      2.52 o
   4  -4   6       28.94       28.43      1.12 o
   5  -4   6       77.19       84.98      1.87 o
   6  -4   6      181.09      194.98      4.65 o
   7  -4   6        0.17       -1.03      1.18 o
   8  -4   6        0.10       -1.47      1.47 o
   9  -4   6        0.40        0.53      2.12 o
  -9  -3   6       36.57       43.32      3.43 o
  -8  -3   6       17.29       18.15      2.42 o
  -7  -3   6       90.34       78.57      4.08 o
  -6  -3   6      168.28      166.72      4.56 o
  -5  -3   6       46.31       45.35      2.09 o
  -4  -3   6       62.21       58.38      2.51 o
  -3  -3   6      238.83      220.15      3.62 o
  -2  -3   6      222.40      215.10      3.81 o
  -1  -3   6      152.25      159.59      2.93 o
   0  -3   6      721.00      752.06      7.87 o
   1  -3   6      257.54      282.88      3.47 o
   2  -3   6       26.55       30.27      0.95 o
   3  -3   6      806.18      837.80      8.69 o
   4  -3   6       26.44       23.82      1.01 o
   5  -3   6      114.32      104.53      2.28 o
   6  -3   6       55.88       62.38      3.25 o
   7  -3   6        1.47        2.64      1.37 o
   8  -3   6        5.02        1.41      1.57 o
   9  -3   6       24.38       22.04      2.61 o
  10  -3   6        0.06        0.87      2.88 o
  -9  -2   6        5.74       10.84      3.00 o
  -8  -2   6        0.36       -0.14      1.45 o
  -7  -2   6        0.60       -0.13      1.38 o
  -6  -2   6       13.82       11.24      1.64 o
  -5  -2   6      103.42       97.05      2.87 o
  -4  -2   6       20.53       21.35      1.34 o
  -3  -2   6      619.25      628.26      8.48 o
  -2  -2   6        4.58        9.06      0.76 o
  -1  -2   6     2545.53     2511.98     25.36 o
   0  -2   6     1567.72     1572.36     17.24 o
   1  -2   6     1014.40     1014.18     10.83 o
   2  -2   6       10.83       12.58      0.73 o
   3  -2   6      395.13      417.06      5.03 o
   4  -2   6       11.21       12.94      0.82 o
   5  -2   6       10.36       11.49      0.93 o
   6  -2   6        7.49        7.19      1.06 o
   7  -2   6        0.18       -1.07      1.07 o
   8  -2   6       15.13       10.56      1.71 o
   9  -2   6        2.00        1.28      1.61 o
  10  -2   6        2.87        6.50      2.65 o
  -8  -1   6        5.66        9.80      2.03 o
  -7  -1   6       25.14       24.57      2.20 o
  -6  -1   6        2.79        0.50      1.25 o
  -5  -1   6       94.85       92.88      3.08 o
  -4  -1   6       13.50       14.18      1.20 o
  -3  -1   6      276.57      304.33      4.49 o
  -2  -1   6        7.74       16.39      0.96 o
  -1  -1   6     1288.83     1313.81     13.76 o
   0  -1   6       41.31       39.90      1.16 o
   1  -1   6       16.00       17.07      0.78 o
   2  -1   6       92.52       99.21      2.00 o
   3  -1   6      528.51      525.46      6.92 o
   4  -1   6        1.72        1.03      0.47 o
   5  -1   6      233.50      253.79      4.50 o
   6  -1   6       38.73       40.99      2.36 o
   7  -1   6       44.31       41.82      1.95 o
   8  -1   6       11.19        6.50      1.76 o
   9  -1   6       14.59       16.60      2.11 o
  10  -1   6        2.02        0.21      2.16 o
  -8   0   6       14.52       19.09      4.55 o
  -7   0   6        5.45        2.57      1.39 o
  -6   0   6      116.28      109.76      4.15 o
  -5   0   6       15.98       12.82      1.29 o
  -4   0   6        3.88        3.16      0.79 o
  -3   0   6       10.48       11.11      0.94 o
  -2   0   6        6.95        5.31      0.70 o
  -1   0   6      267.47      253.17      3.94 o
   0   0   6     1303.37     1332.15     13.14 o
   1   0   6       16.01       23.69      0.95 o
   2   0   6      869.68      897.63     10.14 o
   3   0   6        8.61        6.82      0.78 o
   4   0   6      727.60      703.40      9.62 o
   5   0   6      837.67      836.02     11.42 o
   6   0   6       22.60       23.50      1.63 o
   7   0   6       24.49       24.40      1.85 o
   8   0   6        3.57        0.76      1.24 o
   9   0   6       62.09       61.26      3.06 o
  10   0   6        1.85        1.87      1.82 o
  -8   1   6        1.79        1.60      1.62 o
  -7   1   6        2.54        0.90      1.50 o
  -6   1   6       74.14       67.97      2.91 o
  -5   1   6       15.12       12.16      1.65 o
  -4   1   6       51.59       52.52      1.81 o
  -3   1   6       33.63       31.34      1.23 o
  -2   1   6      643.49      641.01      7.78 o
  -1   1   6      969.07      914.52      9.92 o
   0   1   6      383.42      366.90      5.28 o
   1   1   6       41.46       40.15      1.66 o
   2   1   6      468.82      496.80      7.82 o
   3   1   6     1108.50     1155.41     13.61 o
   4   1   6       94.61      106.08      2.41 o
   5   1   6       87.59       86.01      2.71 o
   6   1   6      413.14      411.54      8.00 o
   7   1   6       25.58       22.16      1.70 o
   8   1   6       19.24       19.22      1.92 o
   9   1   6       31.09       26.66      2.89 o
  10   1   6       12.98        6.79      2.99 o
  11   1   6        1.45        1.08      2.51 o
  -8   2   6        1.85       -0.28      1.54 o
  -7   2   6        6.39        5.46      1.73 o
  -6   2   6       12.44       12.89      1.70 o
  -5   2   6        2.30        1.11      1.04 o
  -4   2   6        1.73        1.22      0.77 o
  -3   2   6       72.90       93.70      2.03 o
  -2   2   6      823.01      796.03      9.35 o
  -1   2   6      277.90      261.00      3.50 o
   0   2   6      299.43      329.39      4.11 o
   1   2   6       41.96       43.14      1.17 o
   2   2   6     1446.50     1482.16     16.18 o
   3   2   6      154.44      154.89      3.03 o
   4   2   6      396.94      404.49      9.57 o
   5   2   6        6.62        9.45      1.05 o
   6   2   6       29.87       33.92      2.01 o
   7   2   6       25.25       24.81      1.78 o
   8   2   6       20.76       24.94      1.79 o
   9   2   6        0.41        1.90      1.75 o
  10   2   6        0.02        5.08      1.98 o
  11   2   6        0.00       -1.81      1.81 o
  -8   3   6        5.17        7.73      2.97 o
  -7   3   6        1.46        2.69      1.59 o
  -6   3   6       13.70       11.55      1.86 o
  -5   3   6       34.28       36.18      1.90 o
  -4   3   6        4.13        4.08      0.86 o
  -3   3   6      420.57      419.99      5.68 o
  -2   3   6      112.58      128.38      3.31 o
  -1   3   6       65.41       65.28      1.58 o
   0   3   6      887.28      864.53      9.30 o
   1   3   6      117.22      118.86      2.07 o
   2   3   6     1148.65     1246.45     13.73 o
   3   3   6     1874.94     1948.55     22.27 o
   4   3   6      108.36      105.30      2.64 o
   5   3   6      106.67       95.91      2.80 o
   6   3   6        0.32        0.45      0.76 o
   7   3   6        0.00       -0.14      0.96 o
   8   3   6       11.93       15.84      1.71 o
   9   3   6       36.83       45.10      3.47 o
  10   3   6        0.50        0.31      1.74 o
  11   3   6        5.43        5.10      2.30 o
  -7   4   6        6.43       14.73      2.61 o
  -6   4   6        0.02        2.04      1.49 o
  -5   4   6        0.00       -0.04      1.05 o
  -4   4   6      234.03      244.96      4.62 o
  -3   4   6       60.35       57.55      2.19 o
  -2   4   6      124.76      130.52      2.78 o
  -1   4   6       94.75      103.61      2.77 o
   0   4   6      358.66      335.44      4.74 o
   1   4   6        7.40        8.43      1.13 o
   2   4   6      110.48      139.29      2.29 o
   3   4   6       52.54       45.30      1.40 o
   4   4   6       18.70       13.38      0.92 o
   5   4   6      314.13      311.05      5.19 o
   6   4   6       64.95       62.17      2.18 o
   7   4   6       15.67       14.52      1.86 o
   8   4   6      182.77      171.76      5.08 o
   9   4   6       18.89       24.52      2.93 o
  10   4   6       39.28       42.81      3.64 o
  11   4   6        3.55        4.87      2.26 o
  -7   5   6        5.13        5.78      2.08 o
  -6   5   6        1.41        0.69      1.58 o
  -5   5   6       62.51       64.43      2.62 o
  -4   5   6      208.69      224.76      4.33 o
  -3   5   6      192.45      168.64      2.97 o
  -2   5   6       56.35       66.20      1.78 o
  -1   5   6        2.37        2.43      0.62 o
   0   5   6       28.06       28.54      1.02 o
   1   5   6      765.49      795.83      9.70 o
   2   5   6        1.01       -0.20      0.49 o
   3   5   6      235.80      242.87      4.00 o
   4   5   6        0.02       -0.35      0.57 o
   5   5   6      287.79      316.62      4.51 o
   6   5   6       66.20       72.63      2.01 o
   7   5   6        0.09       -0.76      0.76 o
   8   5   6      189.80      185.56      7.80 o
   9   5   6       58.10       48.80      3.03 o
  10   5   6       46.00       52.72      6.47 o
  11   5   6        2.50        1.71      1.99 o
  -6   6   6        7.55       10.60      2.45 o
  -5   6   6       12.49       16.92      1.88 o
  -4   6   6      155.45      171.40      3.69 o
  -3   6   6      101.77       91.74      2.23 o
  -2   6   6       40.57       47.12      1.77 o
  -1   6   6       42.99       43.97      1.33 o
   0   6   6        9.83        9.76      0.73 o
   1   6   6      343.34      326.51      4.51 o
   2   6   6      196.64      185.14      3.00 o
   3   6   6        8.51        5.67      0.72 o
   4   6   6        3.95        4.25      0.73 o
   5   6   6        2.90        1.34      0.65 o
   6   6   6       29.27       33.75      1.68 o
   7   6   6      112.76      111.14      3.14 o
   8   6   6       24.25       15.60      1.96 o
   9   6   6        7.63        7.92      1.88 o
  10   6   6       16.32       25.40      3.09 o
  11   6   6        1.60       -0.52      2.25 o
  -6   7   6       13.02       17.14      2.23 o
  -5   7   6        2.47        3.74      1.40 o
  -4   7   6       37.93       35.93      1.88 o
  -3   7   6       78.10       76.54      2.06 o
  -2   7   6      126.16      130.85      3.13 o
  -1   7   6       43.53       45.25      1.31 o
   0   7   6       35.45       37.93      1.16 o
   1   7   6      210.09      202.88      3.07 o
   2   7   6       38.41       37.72      1.23 o
   3   7   6        4.99        6.44      0.69 o
   4   7   6       20.80       24.67      1.18 o
   5   7   6      399.66      384.90      4.77 o
   6   7   6       94.64       98.00      2.53 o
   7   7   6       23.90       20.74      1.67 o
   8   7   6       15.11       11.61      1.81 o
   9   7   6        0.56        0.10      1.38 o
  10   7   6        0.10       -0.45      1.84 o
  11   7   6        0.26       -1.51      2.83 o
  -5   8   6        0.95        0.58      1.43 o
  -4   8   6        1.40        2.04      1.16 o
  -3   8   6      463.50      481.75      7.03 o
  -2   8   6      254.01      247.24      3.97 o
  -1   8   6       41.21       46.53      1.54 o
   0   8   6       54.40       42.36      1.26 o
   1   8   6      274.39      283.86      3.57 o
   2   8   6        2.55        1.97      0.54 o
   3   8   6       18.72       19.00      1.00 o
   4   8   6       21.86       20.82      1.28 o
   5   8   6      158.17      171.71      3.45 o
   6   8   6      158.57      158.59      4.26 o
   7   8   6       19.00       26.17      1.83 o
   8   8   6        1.66        0.84      1.39 o
   9   8   6        2.84        1.18      2.15 o
  10   8   6        0.02        1.33      2.64 o
  -5   9   6       10.97        5.64      2.61 o
  -4   9   6       15.92       19.17      1.82 o
  -3   9   6        2.72        3.36      0.91 o
  -2   9   6      282.32      281.61      7.19 o
  -1   9   6        0.52        1.70      1.03 o
   0   9   6       41.01       44.78      2.04 o
   1   9   6        0.67        1.85      0.89 o
   2   9   6        0.02       -0.06      0.56 o
   3   9   6       32.38       40.56      1.31 o
   4   9   6       48.42       50.97      1.44 o
   5   9   6      254.15      246.49      3.86 o
   6   9   6      134.26      125.26      3.42 o
   7   9   6       13.26       16.82      1.95 o
   8   9   6       11.43       11.44      1.76 o
   9   9   6        0.18       -0.26      1.66 o
  10   9   6        1.50        2.40      2.11 o
  -4  10   6       11.06       15.45      3.93 o
  -3  10   6        4.75        3.65      1.70 o
  -2  10   6       20.75       23.79      1.89 o
  -1  10   6       17.30       15.50      1.52 o
   0  10   6        4.92        4.37      1.04 o
   1  10   6       60.49       52.41      3.68 o
   2  10   6        4.27        1.99      1.46 o
   3  10   6      138.43      136.33      2.73 o
   4  10   6        4.84        6.49      0.84 o
   5  10   6        5.63        6.35      1.03 o
   6  10   6       38.67       41.07      2.04 o
   7  10   6       14.18       15.09      1.80 o
   8  10   6        0.43        3.53      1.43 o
   9  10   6        3.19        1.90      1.93 o
  10  10   6        3.38        8.45      2.44 o
  -3  11   6        2.28        1.18      1.77 o
  -2  11   6        0.38        1.12      1.46 o
  -1  11   6       33.03       33.97      2.52 o
   0  11   6       91.66       83.04      4.00 o
   1  11   6       18.36       17.22      1.37 o
   2  11   6       20.14       22.03      2.23 o
   3  11   6       37.60       42.75      2.45 o
   4  11   6       37.48       33.82      1.35 o
   5  11   6       70.19       63.03      2.48 o
   6  11   6        0.13       -0.95      1.57 o
   7  11   6        6.35       10.01      1.64 o
   8  11   6        5.12        4.89      1.58 o
   9  11   6        1.47        1.79      1.92 o
  -2  12   6        2.69        2.47      1.58 o
  -1  12   6        1.95        3.00      1.27 o
   0  12   6       23.45       24.27      1.58 o
   1  12   6       17.48       20.07      1.46 o
   2  12   6       29.37       19.57      1.46 o
   3  12   6       42.53       39.66      2.42 o
   4  12   6        3.12        3.07      1.46 o
   5  12   6      132.31      137.98      3.29 o
   6  12   6       57.93       67.06      2.86 o
   7  12   6        6.59        6.49      1.59 o
   8  12   6        5.84        6.58      1.71 o
   9  12   6        1.03       -0.77      1.88 o
  -1  13   6        7.89       10.18      1.55 o
   0  13   6       21.96       18.10      1.65 o
   1  13   6        3.69        2.92      1.43 o
   2  13   6        5.14        1.73      1.04 o
   3  13   6        0.02        0.00      1.01 o
   4  13   6        3.59        3.25      1.27 o
   5  13   6       21.08       16.63      1.84 o
   6  13   6       45.19       53.63      2.78 o
   7  13   6        9.43       11.35      1.79 o
   8  13   6        4.90        5.24      1.70 o
   0  14   6        6.06        7.10      1.37 o
   1  14   6        1.41        3.31      1.83 o
   2  14   6        0.74        1.81      1.13 o
   3  14   6        0.90        1.28      1.14 o
   4  14   6        0.78        0.75      1.08 o
   5  14   6        1.93        0.68      2.03 o
   6  14   6        6.13        6.55      1.62 o
   7  14   6        0.53        0.69      1.36 o
   3  15   6       12.52       14.76      2.82 o
   4  15   6        0.48       -0.78      1.47 o
  -2 -14   7        6.79        6.66      1.64 o
  -1 -14   7        0.83        1.58      1.67 o
   0 -14   7        1.26        4.30      1.45 o
  -4 -13   7        0.40        2.04      1.83 o
  -3 -13   7        0.62        2.09      1.82 o
  -2 -13   7        0.14       -0.57      1.41 o
  -1 -13   7        0.09       -0.88      1.34 o
   0 -13   7        0.50        0.50      1.81 o
   1 -13   7       15.27       24.72      2.22 o
   2 -13   7        3.17        2.07      1.26 o
  -5 -12   7       39.58       37.50      3.07 o
  -4 -12   7       12.71       13.32      2.21 o
  -3 -12   7        0.87       -1.10      1.47 o
  -2 -12   7        4.48        5.74      1.63 o
  -1 -12   7        0.14       -0.35      1.32 o
   0 -12   7        3.42        4.10      1.42 o
   1 -12   7        4.11        4.93      1.31 o
   2 -12   7        0.99        1.88      1.14 o
   3 -12   7        1.08        1.98      1.53 o
   4 -12   7        4.85        3.02      1.55 o
  -6 -11   7        5.72        4.90      1.83 o
  -5 -11   7        0.14        4.84      1.74 o
  -4 -11   7       12.75       13.05      1.89 o
  -3 -11   7        7.88        6.44      1.83 o
  -2 -11   7       13.64        7.63      1.73 o
  -1 -11   7        5.62        2.05      1.49 o
   0 -11   7        2.38        1.93      1.38 o
   1 -11   7        3.84        3.18      1.07 o
   2 -11   7       15.12       15.21      2.31 o
   3 -11   7       51.65       53.23      3.15 o
   4 -11   7       15.76       19.30      2.31 o
   5 -11   7        3.45        0.06      2.36 o
  -7 -10   7        4.75        3.58      2.01 o
  -6 -10   7       13.23       12.50      2.09 o
  -5 -10   7       33.70       40.27      2.76 o
  -4 -10   7        1.23        0.64      1.44 o
  -3 -10   7      162.88      171.22      4.55 o
  -2 -10   7       38.29       33.15      2.11 o
  -1 -10   7       23.11       27.82      1.67 o
   0 -10   7        0.02        0.37      0.94 o
   1 -10   7        1.65        1.45      1.10 o
   2 -10   7       92.42       89.85      3.22 o
   3 -10   7      209.61      217.17      6.44 o
   4 -10   7       62.90       57.96      3.38 o
   5 -10   7        0.05       -0.03      1.59 o
   6 -10   7        5.15        1.80      1.85 o
  -7  -9   7       25.19       22.21      3.07 o
  -6  -9   7        0.20        1.25      1.65 o
  -5  -9   7        0.98       -0.11      1.40 o
  -4  -9   7       37.03       38.28      2.48 o
  -3  -9   7      137.65      138.46      4.09 o
  -2  -9   7      174.08      159.70      3.75 o
  -1  -9   7       27.68       35.53      1.80 o
   0  -9   7       40.39       46.00      1.89 o
   1  -9   7        5.38        1.34      0.92 o
   2  -9   7        1.84        3.92      1.17 o
   3  -9   7       90.58       91.18      4.37 o
   4  -9   7        0.00        0.75      1.59 o
   5  -9   7        0.00        0.99      1.68 o
   6  -9   7        2.95        4.00      2.05 o
  -8  -8   7        6.08        4.19      2.36 o
  -7  -8   7        2.99        3.60      2.26 o
  -6  -8   7        4.09        2.55      1.48 o
  -5  -8   7        6.96        7.43      1.61 o
  -4  -8   7       10.20        9.36      1.54 o
  -3  -8   7       79.82       73.32      4.47 o
  -2  -8   7       25.62       23.93      1.47 o
  -1  -8   7        0.78        1.88      0.79 o
   0  -8   7       27.12       34.33      1.42 o
   1  -8   7       91.91       91.00      2.27 o
   2  -8   7       13.32        9.79      1.11 o
   3  -8   7        3.29        2.47      1.22 o
   4  -8   7        0.20        0.80      1.04 o
   5  -8   7       49.59       43.55      3.02 o
   6  -8   7       21.33       24.79      2.70 o
   7  -8   7        1.81       -1.43      2.06 o
  -8  -7   7        0.07        2.67      1.71 o
  -7  -7   7        0.20        3.45      1.62 o
  -6  -7   7       80.34       79.30      3.32 o
  -5  -7   7        0.76        0.54      1.22 o
  -4  -7   7       12.73       15.97      1.72 o
  -3  -7   7       60.14       56.09      2.17 o
  -2  -7   7      188.60      193.67      3.66 o
  -1  -7   7       13.99        8.03      0.98 o
   0  -7   7        8.85        9.88      0.82 o
   1  -7   7        5.04        4.51      0.64 o
   2  -7   7      165.87      166.57      2.94 o
   3  -7   7      163.48      158.15      2.85 o
   4  -7   7       18.92       18.60      1.24 o
   5  -7   7        1.18        0.40      2.18 o
   6  -7   7       61.63       55.65      2.99 o
   7  -7   7        0.01        2.20      2.73 o
   8  -7   7       27.39       28.29      3.19 o
  -8  -6   7        2.41        2.19      1.76 o
  -7  -6   7        6.18        6.93      1.84 o
  -6  -6   7       83.13       74.02      3.13 o
  -5  -6   7       50.83       45.92      2.48 o
  -4  -6   7      178.42      198.64      4.90 o
  -3  -6   7        5.35        9.21      1.05 o
  -2  -6   7        0.38        0.54      0.68 o
  -1  -6   7       96.99       99.63      2.40 o
   0  -6   7        0.51       -0.41      0.53 o
   1  -6   7       16.09       13.50      0.85 o
   2  -6   7       63.03       60.04      1.60 o
   3  -6   7       70.40       76.16      1.83 o
   4  -6   7       23.87       22.38      1.09 o
   5  -6   7        7.38        5.98      1.03 o
   6  -6   7       37.32       39.52      2.54 o
   7  -6   7       11.56       11.01      2.23 o
   8  -6   7        0.40        0.57      1.90 o
  -8  -5   7        5.46        9.51      2.26 o
  -7  -5   7        0.01       -0.57      1.42 o
  -6  -5   7        6.00        5.34      1.67 o
  -5  -5   7       90.98       98.02      3.42 o
  -4  -5   7       31.29       28.47      1.79 o
  -3  -5   7       88.58       97.13      2.50 o
  -2  -5   7      115.28      125.67      2.78 o
  -1  -5   7        8.70        7.03      0.82 o
   0  -5   7        1.81        1.04      0.58 o
   1  -5   7      640.39      659.14      8.21 o
   2  -5   7        1.06        2.20      0.68 o
   3  -5   7      304.96      325.05      4.37 o
   4  -5   7        3.81        3.35      0.76 o
   5  -5   7      198.90      211.43      3.84 o
   6  -5   7        5.93        5.10      1.51 o
   7  -5   7       52.98       53.42      2.81 o
   8  -5   7        9.36        5.78      2.93 o
   9  -5   7        4.19        2.87      2.17 o
  -8  -4   7       32.83       30.44      3.80 o
  -7  -4   7        8.61        8.30      1.89 o
  -6  -4   7       99.77       98.54      4.24 o
  -5  -4   7        9.95        9.14      1.34 o
  -4  -4   7       88.40       90.04      2.76 o
  -3  -4   7      575.48      592.42      8.28 o
  -2  -4   7      240.52      245.81      4.57 o
  -1  -4   7      756.71      789.42      9.49 o
   0  -4   7        0.03       -0.43      0.51 o
   1  -4   7       11.30        9.99      0.77 o
   2  -4   7      133.47      148.76      2.36 o
   3  -4   7        9.59        8.27      0.78 o
   4  -4   7      532.82      538.76      6.94 o
   5  -4   7        1.89        2.64      0.78 o
   6  -4   7       78.91       80.12      3.03 o
   7  -4   7       44.40       48.99      2.84 o
   8  -4   7        8.79        3.35      1.77 o
   9  -4   7        8.10        7.13      2.12 o
  -8  -3   7       12.00        7.71      3.00 o
  -7  -3   7       27.86       30.39      2.77 o
  -6  -3   7        1.89       -0.81      1.57 o
  -5  -3   7       57.68       56.86      2.38 o
  -4  -3   7       24.35       19.44      1.42 o
  -3  -3   7        5.96        3.08      0.88 o
  -2  -3   7       61.31       51.20      1.73 o
  -1  -3   7      544.22      569.19      7.73 o
   0  -3   7       43.83       46.77      1.52 o
   1  -3   7       77.94       87.84      1.79 o
   2  -3   7      200.53      221.06      3.03 o
   3  -3   7      139.53      137.47      2.40 o
   4  -3   7      143.80      135.95      2.42 o
   5  -3   7        8.47        7.33      0.83 o
   6  -3   7       79.51       81.03      4.30 o
   7  -3   7        2.11        2.14      1.45 o
   8  -3   7       72.66       74.89      3.68 o
   9  -3   7       14.76       19.11      2.48 o
  10  -3   7       15.10       13.83      3.19 o
  -8  -2   7        3.96        4.61      1.93 o
  -7  -2   7        0.37       -0.13      1.34 o
  -6  -2   7       15.91       13.30      1.80 o
  -5  -2   7      191.67      183.01      4.20 o
  -4  -2   7       47.93       52.07      2.02 o
  -3  -2   7        0.35        0.37      0.79 o
  -2  -2   7     1000.51     1004.21     13.63 o
  -1  -2   7       19.40       13.63      0.90 o
   0  -2   7       32.70       38.79      1.29 o
   1  -2   7      280.84      325.07      5.10 o
   2  -2   7       95.68       92.63      2.29 o
   3  -2   7      108.61      111.26      2.30 o
   4  -2   7       10.26       12.37      0.89 o
   5  -2   7       59.10       61.32      1.79 o
   6  -2   7        1.76        0.80      0.84 o
   7  -2   7       29.98       31.25      2.71 o
   8  -2   7       14.64       11.33      1.81 o
   9  -2   7       10.53       12.21      2.18 o
  10  -2   7       12.29       17.62      4.96 o
  -8  -1   7       11.59       11.85      2.59 o
  -7  -1   7        4.25        2.62      1.56 o
  -6  -1   7        3.41        2.46      1.36 o
  -5  -1   7        7.48        6.54      1.42 o
  -4  -1   7      149.28      153.49      3.37 o
  -3  -1   7       45.87       47.09      1.72 o
  -2  -1   7      106.64       91.13      2.30 o
  -1  -1   7       72.52       63.41      1.84 o
   0  -1   7       81.49      112.93      2.30 o
   1  -1   7      187.63      194.18      3.39 o
   2  -1   7     1017.99      999.07     12.16 o
   3  -1   7      128.05      128.46      3.02 o
   4  -1   7        6.44        4.51      0.71 o
   5  -1   7       12.65       17.42      1.65 o
   6  -1   7      163.37      159.29      3.32 o
   7  -1   7        1.21       -1.13      1.13 o
   8  -1   7       15.31       15.16      2.08 o
   9  -1   7       68.68       63.81      3.21 o
  10  -1   7       35.70       35.22      4.39 o
  -8   0   7        0.05       -0.30      1.87 o
  -7   0   7        3.50       -0.27      1.51 o
  -6   0   7        3.84        1.83      1.30 o
  -5   0   7      263.72      273.50      6.86 o
  -4   0   7        0.04       -0.36      0.73 o
  -3   0   7        0.16        1.02      0.75 o
  -2   0   7       33.49       34.19      1.57 o
  -1   0   7        3.63        2.25      0.61 o
   0   0   7        5.81        5.11      0.67 o
   1   0   7      726.24      714.26      7.97 o
   2   0   7       95.25       98.81      2.01 o
   3   0   7      113.34      107.37      2.14 o
   4   0   7        7.54        5.24      0.82 o
   5   0   7       97.67      101.34      2.61 o
   6   0   7       23.76       20.62      1.58 o
   7   0   7        3.80        2.42      1.08 o
   8   0   7        5.34        4.58      1.55 o
   9   0   7       14.21       13.33      2.29 o
  10   0   7       29.98       31.63      3.35 o
  -8   1   7        8.39       12.29      2.41 o
  -7   1   7        0.00        0.58      1.49 o
  -6   1   7       23.70       23.54      2.09 o
  -5   1   7       10.50        6.82      1.33 o
  -4   1   7        6.66        8.02      1.00 o
  -3   1   7        9.92       10.00      1.04 o
  -2   1   7      171.07      185.53      3.18 o
  -1   1   7        2.44        7.16      1.02 o
   0   1   7       49.99       46.51      1.72 o
   1   1   7       14.84        8.68      0.86 o
   2   1   7     3066.07     2944.69     36.18 o
   3   1   7       21.78       14.64      0.98 o
   4   1   7       90.22       90.13      2.46 o
   5   1   7        0.02        0.48      0.87 o
   6   1   7       10.92        9.72      1.29 o
   7   1   7       43.83       37.61      2.10 o
   8   1   7        0.16        3.23      1.39 o
   9   1   7      117.89      107.67      5.25 o
  10   1   7        8.14       11.99      2.40 o
  -7   2   7        3.43        3.22      1.67 o
  -6   2   7        8.98        9.10      1.79 o
  -5   2   7       31.80       29.11      1.98 o
  -4   2   7        7.46       11.06      1.17 o
  -3   2   7      173.73      188.03      3.47 o
  -2   2   7      306.00      348.14      4.87 o
  -1   2   7      453.60      473.04      6.05 o
   0   2   7      142.39      131.83      2.27 o
   1   2   7     1740.56     1612.94     16.75 o
   2   2   7       41.94       34.05      1.72 o
   3   2   7     1168.80     1193.87     15.57 o
   4   2   7       13.11        7.87      0.98 o
   5   2   7       29.70       30.19      1.53 o
   6   2   7       31.88       30.80      1.81 o
   7   2   7        0.21       -0.01      1.00 o
   8   2   7       14.74       17.90      1.81 o
   9   2   7       26.08       24.05      2.85 o
  10   2   7       16.02       16.63      2.80 o
  11   2   7        0.00       -1.46      1.73 o
  -7   3   7        5.23        2.13      1.53 o
  -6   3   7        0.06       -0.70      1.46 o
  -5   3   7       15.33       11.46      1.58 o
  -4   3   7       31.07       23.97      1.62 o
  -3   3   7        2.35        1.61      0.76 o
  -2   3   7      107.42      116.90      2.57 o
  -1   3   7       47.78       50.45      1.61 o
   0   3   7        1.69        2.61      0.60 o
   1   3   7        0.10        0.94      0.51 o
   2   3   7      206.29      232.11      3.44 o
   3   3   7      598.93      534.27      7.72 o
   4   3   7      150.18      144.42      4.83 o
   5   3   7       10.98        6.31      0.96 o
   6   3   7      135.80      130.82      3.51 o
   7   3   7        0.01        0.21      1.42 o
   8   3   7        3.71        2.72      1.45 o
   9   3   7        1.15       -1.19      1.66 o
  10   3   7       33.79       34.00      3.40 o
  11   3   7        7.32       13.47      2.97 o
  -7   4   7       44.11       47.28      3.51 o
  -6   4   7        0.05        1.06      1.32 o
  -5   4   7       31.11       33.49      2.11 o
  -4   4   7       22.01       22.36      1.70 o
  -3   4   7      240.44      248.23      4.00 o
  -2   4   7        4.49        4.32      0.87 o
  -1   4   7       32.32       34.39      1.32 o
   0   4   7      653.71      627.52      8.11 o
   1   4   7      216.12      229.32      3.65 o
   2   4   7      350.29      327.15      4.77 o
   3   4   7       19.12       18.64      0.99 o
   4   4   7       38.89       43.20      1.57 o
   5   4   7        1.25        1.97      0.78 o
   6   4   7      271.20      284.12      4.79 o
   7   4   7        0.46        0.55      1.03 o
   8   4   7       16.29       15.15      1.95 o
   9   4   7        0.02       -1.24      1.59 o
  10   4   7       16.04       10.67      2.33 o
  11   4   7       19.29       23.71      3.18 o
  -6   5   7       11.56        7.20      2.12 o
  -5   5   7        0.06       -0.63      1.21 o
  -4   5   7      104.44       95.51      4.25 o
  -3   5   7       97.59       94.03      2.44 o
  -2   5   7       29.10       20.93      1.19 o
  -1   5   7       32.12       30.03      1.24 o
   0   5   7      103.85      109.02      2.28 o
   1   5   7      122.99      138.65      2.81 o
   2   5   7       52.82       47.46      1.63 o
   3   5   7       70.60       70.16      2.37 o
   4   5   7      629.88      635.81      8.36 o
   5   5   7        0.28        0.54      0.80 o
   6   5   7       64.05       63.96      2.09 o
   7   5   7       77.10       67.42      3.11 o
   8   5   7        9.68        5.15      1.63 o
   9   5   7       75.47       74.68      4.40 o
  10   5   7        2.16        4.26      2.06 o
  11   5   7        0.48       -1.31      2.77 o
  -6   6   7       47.71       59.39      3.80 o
  -5   6   7        0.41        2.04      1.44 o
  -4   6   7       82.04       85.71      2.94 o
  -3   6   7       16.35       15.19      1.48 o
  -2   6   7        1.27        0.82      0.82 o
  -1   6   7       47.89       40.65      1.39 o
   0   6   7       20.23       17.44      1.24 o
   1   6   7      176.66      194.93      3.20 o
   2   6   7      103.01       99.88      2.14 o
   3   6   7       30.35       31.54      1.36 o
   4   6   7        9.13       10.13      0.96 o
   5   6   7        7.58        8.77      1.03 o
   6   6   7      290.07      282.37      4.85 o
   7   6   7      333.30      349.35      7.67 o
   8   6   7        0.88        0.83      1.42 o
   9   6   7       33.87       30.34      3.52 o
  10   6   7       22.67       22.55      3.78 o
  11   6   7        1.82        2.03      2.21 o
  -5   7   7        0.06        1.25      1.36 o
  -4   7   7        0.96       -0.77      1.23 o
  -3   7   7      438.31      458.88      7.77 o
  -2   7   7      412.34      434.81      6.56 o
  -1   7   7        0.35        0.80      0.71 o
   0   7   7      126.01      127.81      2.41 o
   1   7   7        3.71        5.93      0.72 o
   2   7   7        5.33        3.56      0.69 o
   3   7   7       44.63       43.16      1.35 o
   4   7   7      276.34      270.74      4.77 o
   5   7   7        8.25       13.41      1.05 o
   6   7   7       38.15       46.97      1.98 o
   7   7   7      105.92      108.74      3.27 o
   8   7   7        2.29        0.90      1.40 o
   9   7   7        0.95        3.30      1.59 o
  10   7   7        4.98        1.79      3.36 o
  -5   8   7       15.45       22.98      2.53 o
  -4   8   7       14.69       15.48      2.93 o
  -3   8   7       59.30       58.51      2.98 o
  -2   8   7       65.01       68.43      2.31 o
  -1   8   7        3.81        1.35      0.74 o
   0   8   7       12.25       10.81      0.84 o
   1   8   7       31.59       36.03      1.58 o
   2   8   7       31.01       25.92      1.08 o
   3   8   7      132.67      142.37      2.50 o
   4   8   7       12.91       11.42      1.00 o
   5   8   7       51.09       59.22      1.81 o
   6   8   7        0.02       -0.97      0.97 o
   7   8   7       25.24       25.05      1.79 o
   8   8   7        8.54        7.38      2.01 o
   9   8   7        0.81       -1.67      1.67 o
  10   8   7        2.86        3.05      3.32 o
  -4   9   7       16.58       20.09      2.32 o
  -3   9   7        0.07        1.27      1.12 o
  -2   9   7       18.40       17.75      1.23 o
  -1   9   7       10.19        7.79      0.94 o
   0   9   7       11.39        7.86      0.85 o
   1   9   7       14.40       15.58      0.97 o
   2   9   7        7.44        9.99      0.99 o
   3   9   7      152.71      155.01      3.30 o
   4   9   7        8.25        6.24      0.89 o
   5   9   7       61.79       64.87      2.07 o
   6   9   7        7.50       10.32      1.60 o
   7   9   7        0.00       -0.61      1.21 o
   8   9   7        4.75        7.44      1.93 o
   9   9   7        0.01       -1.20      2.91 o
  10   9   7        0.21        0.39      3.28 o
  -4  10   7        5.05        6.32      2.75 o
  -3  10   7        8.03        2.85      2.85 o
  -2  10   7       11.90       13.01      1.76 o
  -1  10   7       15.69       13.03      1.57 o
   0  10   7       10.40        9.03      1.37 o
   1  10   7       98.47      102.36      3.38 o
   2  10   7       21.66       20.50      1.29 o
   3  10   7       90.99       91.52      1.88 o
   4  10   7        0.45        0.36      0.86 o
   5  10   7      204.91      205.18      4.05 o
   6  10   7        4.43        3.34      1.31 o
   7  10   7       18.72       21.60      2.00 o
   8  10   7        0.17       -0.70      1.60 o
   9  10   7        1.37        1.53      2.62 o
  10  10   7        1.26       -1.53      2.03 o
  -3  11   7        0.77        1.11      2.87 o
  -2  11   7        0.03        1.28      1.58 o
  -1  11   7       16.19       17.26      1.76 o
   0  11   7        0.38        0.28      1.07 o
   1  11   7        1.93        0.86      1.04 o
   2  11   7        8.92        7.45      1.29 o
   3  11   7       32.70       36.69      2.47 o
   4  11   7       11.76       13.08      0.97 o
   5  11   7       98.19      102.24      3.59 o
   6  11   7       14.77       11.26      1.64 o
   7  11   7        2.03        3.67      1.38 o
   8  11   7        7.50        8.60      2.02 o
   9  11   7        2.52        1.57      1.85 o
  -2  12   7        0.47       -0.70      1.67 o
  -1  12   7        2.34        1.04      1.44 o
   0  12   7        0.09        0.72      1.09 o
   1  12   7       19.45       23.00      2.03 o
   2  12   7       10.22       14.88      1.53 o
   3  12   7        8.22        5.94      1.57 o
   4  12   7        0.31        1.25      0.84 o
   5  12   7       19.30       25.49      1.44 o
   6  12   7        1.50        2.63      1.29 o
   7  12   7        5.34        6.82      1.62 o
   8  12   7       12.01       15.96      2.05 o
   0  13   7        0.18       -0.91      1.28 o
   1  13   7       12.73       15.37      1.57 o
   2  13   7       24.43       22.26      1.75 o
   3  13   7        0.02       -0.83      1.19 o
   4  13   7        0.54        2.32      1.32 o
   5  13   7       20.36       20.18      2.06 o
   6  13   7        0.30        1.00      1.27 o
   7  13   7        5.21        3.78      1.53 o
   8  13   7        0.00        2.09      1.92 o
   1  14   7        1.08        0.78      2.29 o
   2  14   7       29.69       21.37      2.02 o
   3  14   7       15.68       17.78      2.21 o
   4  14   7        2.19        4.84      1.51 o
   5  14   7       11.31       13.82      4.13 o
   6  14   7        3.35        1.51      1.49 o
  -3 -13   8        7.50        5.59      2.18 o
  -2 -13   8        5.97        7.44      2.30 o
  -1 -13   8        0.56       -0.64      1.46 o
   0 -13   8        0.31       -0.34      1.42 o
   1 -13   8        3.19        3.34      2.54 o
  -5 -12   8        4.04        6.17      2.24 o
  -4 -12   8        0.71       -0.73      1.75 o
  -3 -12   8       14.57       13.94      2.22 o
  -2 -12   8        0.54        0.57      1.59 o
  -1 -12   8        3.38        3.10      1.58 o
   0 -12   8        3.03        5.39      1.62 o
   1 -12   8        9.01        9.10      1.63 o
   2 -12   8       16.93       23.08      2.75 o
   3 -12   8        2.99        3.83      1.80 o
  -5 -11   8        4.07        2.23      1.72 o
  -4 -11   8       35.89       37.69      2.98 o
  -3 -11   8        0.72        0.72      1.73 o
  -2 -11   8        2.74        1.47      1.62 o
  -1 -11   8        5.76        3.58      1.64 o
   0 -11   8       37.14       38.43      2.47 o
   1 -11   8        4.19        3.46      1.76 o
   2 -11   8       49.90       50.41      3.24 o
   3 -11   8       19.84       23.23      2.56 o
   4 -11   8        9.85       13.83      2.32 o
  -6 -10   8        0.00        1.20      1.75 o
  -5 -10   8       22.28       23.68      2.43 o
  -4 -10   8       38.36       51.18      2.88 o
  -3 -10   8       32.70       30.35      2.33 o
  -2 -10   8       75.63       60.25      2.79 o
  -1 -10   8       10.17       14.03      1.69 o
   0 -10   8       48.56       52.34      3.42 o
   1 -10   8        0.56        1.22      1.69 o
   2 -10   8        7.76        5.08      1.88 o
   3 -10   8       55.98       59.25      5.95 o
   4 -10   8       21.42       18.61      4.46 o
   5 -10   8       27.04       31.34      2.94 o
  -7  -9   8        0.60       -1.13      2.06 o
  -6  -9   8       15.04       17.16      2.44 o
  -5  -9   8       59.10       53.87      3.30 o
  -4  -9   8        2.05       -0.49      1.47 o
  -3  -9   8       45.24       48.48      2.69 o
  -2  -9   8       36.00       37.43      2.63 o
  -1  -9   8        0.54        0.55      1.27 o
   0  -9   8       77.86       79.52      3.34 o
   1  -9   8        8.65        6.63      1.32 o
   2  -9   8        0.02       -0.54      1.20 o
   3  -9   8        4.64        2.76      1.76 o
   4  -9   8       10.83       13.58      2.21 o
   5  -9   8      120.65      111.94      4.83 o
   6  -9   8       19.43       23.14      2.78 o
  -7  -8   8        3.06        4.45      2.72 o
  -6  -8   8        0.25        1.20      1.97 o
  -5  -8   8       94.09       98.90      3.67 o
  -4  -8   8       68.37       76.21      3.52 o
  -3  -8   8       21.13       23.13      1.94 o
  -2  -8   8       37.63       30.05      1.90 o
  -1  -8   8       77.17       79.76      2.61 o
   0  -8   8        0.10        0.88      0.82 o
   1  -8   8       16.88       13.10      1.13 o
   2  -8   8        0.97        1.09      0.99 o
   3  -8   8      178.80      170.64      4.79 o
   4  -8   8        4.09        3.16      1.85 o
   5  -8   8       15.40       16.70      2.93 o
   6  -8   8       65.26       57.86      5.47 o
   7  -8   8        9.90        6.49      2.54 o
  -7  -7   8        5.62        2.87      1.75 o
  -6  -7   8        0.00       -0.74      1.35 o
  -5  -7   8      108.83      113.09      4.96 o
  -4  -7   8       40.86       36.79      2.29 o
  -3  -7   8        4.62        1.86      1.19 o
  -2  -7   8       23.56       22.16      1.74 o
  -1  -7   8       68.05       64.21      2.12 o
   0  -7   8        7.87        8.06      0.87 o
   1  -7   8       11.05       14.06      0.94 o
   2  -7   8        0.14        0.31      0.70 o
   3  -7   8       14.14       12.97      1.10 o
   4  -7   8      410.84      394.68      7.16 o
   5  -7   8        7.69        8.14      1.57 o
   6  -7   8       67.11       71.69      3.36 o
   7  -7   8        1.15        0.72      2.21 o
   8  -7   8       15.71       12.74      3.31 o
  -7  -6   8        1.41        3.03      1.61 o
  -6  -6   8        0.70        2.49      1.53 o
  -5  -6   8        1.88        0.90      1.32 o
  -4  -6   8        1.37        0.09      1.40 o
  -3  -6   8        4.77        3.70      1.90 o
  -2  -6   8       46.62       43.14      1.73 o
  -1  -6   8       18.65       22.11      1.23 o
   0  -6   8      108.68      106.14      2.27 o
   1  -6   8      140.28      133.48      2.52 o
   2  -6   8        0.03       -0.19      0.61 o
   3  -6   8       76.46       75.83      2.01 o
   4  -6   8       65.01       61.66      2.00 o
   5  -6   8      199.04      197.68      4.52 o
   6  -6   8      175.57      180.74      5.25 o
   7  -6   8      114.93      117.71      5.12 o
   8  -6   8       20.84       20.26      3.55 o
  -8  -5   8        0.21        0.51      1.77 o
  -7  -5   8        0.64        2.86      1.64 o
  -6  -5   8        0.40        1.14      1.47 o
  -5  -5   8       53.74       51.67      2.70 o
  -4  -5   8        9.94       11.48      1.65 o
  -3  -5   8      280.37      268.32      4.80 o
  -2  -5   8      242.02      243.39      4.90 o
  -1  -5   8      235.31      237.63      4.13 o
   0  -5   8       48.14       48.60      1.64 o
   1  -5   8       11.16       12.57      0.87 o
   2  -5   8      279.73      289.61      4.09 o
   3  -5   8       63.50       69.30      1.91 o
   4  -5   8       28.49       26.40      1.28 o
   5  -5   8       19.09       18.53      1.41 o
   6  -5   8      125.54      128.92      3.34 o
   7  -5   8      190.57      195.94      6.65 o
   8  -5   8        0.73       -0.95      1.80 o
   9  -5   8        3.55        6.74      2.92 o
  -8  -4   8        3.99        6.04      2.05 o
  -7  -4   8       16.24       18.18      2.41 o
  -6  -4   8       10.16        9.10      1.91 o
  -5  -4   8       75.80       59.09      2.82 o
  -4  -4   8       13.43       11.27      1.39 o
  -3  -4   8        1.29        2.04      1.10 o
  -2  -4   8       18.97       19.63      1.43 o
  -1  -4   8       94.51       90.94      2.37 o
   0  -4   8      268.69      252.45      4.18 o
   1  -4   8       59.16       57.65      1.68 o
   2  -4   8      399.73      399.84      5.04 o
   3  -4   8       68.59       71.57      1.80 o
   4  -4   8       34.26       31.19      1.35 o
   5  -4   8        0.02        1.84      0.84 o
   6  -4   8      116.32      114.11      2.88 o
   7  -4   8       11.16        9.85      1.74 o
   8  -4   8       44.65       41.16      3.43 o
   9  -4   8       21.81       15.96      5.58 o
  -8  -3   8       17.72       23.37      3.48 o
  -7  -3   8       18.08       18.94      3.18 o
  -6  -3   8      138.77      131.12      4.83 o
  -5  -3   8      135.81      133.64      4.10 o
  -4  -3   8       21.54       19.86      1.57 o
  -3  -3   8       39.02       39.12      2.02 o
  -2  -3   8      104.94       94.71      2.67 o
  -1  -3   8      120.22      126.50      2.76 o
   0  -3   8      213.24      220.22      4.17 o
   1  -3   8       13.08        9.89      1.00 o
   2  -3   8      333.42      351.67      4.92 o
   3  -3   8       18.01       17.90      1.23 o
   4  -3   8       65.25       58.35      2.01 o
   5  -3   8       12.45       10.03      0.96 o
   6  -3   8      200.15      190.63      4.02 o
   7  -3   8       14.47       12.75      1.97 o
   8  -3   8        2.30        1.67      1.88 o
   9  -3   8       10.47        7.06      2.96 o
  -8  -2   8        6.31        3.70      1.96 o
  -7  -2   8        0.01        0.06      1.50 o
  -6  -2   8      118.95      124.34      4.60 o
  -5  -2   8      544.58      519.01      9.50 o
  -4  -2   8      114.74      116.76      3.66 o
  -3  -2   8      128.34      123.62      3.20 o
  -2  -2   8       24.70       22.67      1.46 o
  -1  -2   8      253.36      260.98      4.74 o
   0  -2   8      325.50      331.49      5.07 o
   1  -2   8      256.33      269.15      4.02 o
   2  -2   8      152.34      162.39      3.11 o
   3  -2   8      205.87      222.42      4.58 o
   4  -2   8       61.13       51.05      1.69 o
   5  -2   8       30.21       31.65      1.30 o
   6  -2   8       25.18       29.28      1.90 o
   7  -2   8       17.98       15.51      2.45 o
   8  -2   8       25.25       28.13      2.58 o
   9  -2   8        1.28       -0.66      1.97 o
  10  -2   8        0.55       -1.78      2.97 o
  -7  -1   8        2.72        1.34      1.61 o
  -6  -1   8        3.64        3.05      1.49 o
  -5  -1   8       19.77       12.82      1.60 o
  -4  -1   8       68.30       60.79      2.41 o
  -3  -1   8       24.96       18.55      1.29 o
  -2  -1   8        1.07        1.95      0.80 o
  -1  -1   8       95.06       99.28      2.44 o
   0  -1   8       28.03       28.78      1.44 o
   1  -1   8      190.00      202.99      3.29 o
   2  -1   8        0.80        1.08      0.55 o
   3  -1   8      100.43       98.72      2.36 o
   4  -1   8       16.38       17.74      1.01 o
   5  -1   8      194.57      191.92      3.58 o
   6  -1   8       43.56       41.97      2.13 o
   7  -1   8        5.78        6.65      1.65 o
   8  -1   8        0.76        0.92      1.50 o
   9  -1   8        0.02        1.26      1.82 o
  10  -1   8        0.52       -2.10      2.10 o
  -7   0   8        1.56       -0.43      1.73 o
  -6   0   8        2.09        1.67      1.39 o
  -5   0   8       66.25       67.20      4.34 o
  -4   0   8      147.07      146.13      3.71 o
  -3   0   8       18.70       18.68      1.28 o
  -2   0   8       16.07       17.80      1.19 o
  -1   0   8       12.77       13.01      1.18 o
   0   0   8        7.29        7.74      0.89 o
   1   0   8       95.12       94.03      2.20 o
   2   0   8      103.85      127.53      2.66 o
   3   0   8      380.41      403.89      6.37 o
   4   0   8      118.24      127.98      2.67 o
   5   0   8       69.23       62.59      2.40 o
   6   0   8       69.15       68.76      2.61 o
   7   0   8       19.65       22.34      2.30 o
   8   0   8       11.90       13.55      1.99 o
   9   0   8        0.65        0.51      1.61 o
  10   0   8        3.30        5.65      2.20 o
  -7   1   8        4.18        4.20      1.73 o
  -6   1   8       63.40       60.17      3.90 o
  -5   1   8       53.11       60.13      2.80 o
  -4   1   8      104.57       97.43      2.98 o
  -3   1   8        5.96        4.45      0.87 o
  -2   1   8        0.07       -0.18      0.69 o
  -1   1   8       26.93       31.75      1.84 o
   0   1   8        6.02        6.51      0.84 o
   1   1   8      301.57      324.06      5.29 o
   2   1   8      734.80      714.21      9.99 o
   3   1   8       41.44       40.51      1.63 o
   4   1   8      397.36      394.10      5.86 o
   5   1   8      105.34      100.64      3.00 o
   6   1   8       39.52       36.85      2.02 o
   7   1   8      334.32      336.36      6.17 o
   8   1   8       10.23        9.31      1.86 o
   9   1   8       18.34       14.92      3.39 o
  10   1   8        2.49        1.81      2.42 o
  -7   2   8        0.03       -1.43      1.43 o
  -6   2   8       46.46       48.70      2.95 o
  -5   2   8       18.67       23.42      1.98 o
  -4   2   8       48.93       42.44      2.06 o
  -3   2   8      277.49      272.01      5.10 o
  -2   2   8       29.80       27.82      1.32 o
  -1   2   8      140.38      131.42      3.00 o
   0   2   8        6.56       10.18      0.88 o
   1   2   8        0.13        3.85      1.52 o
   2   2   8      876.90      872.55     10.93 o
   3   2   8      977.10      942.76     12.78 o
   4   2   8        0.52       -0.62      0.70 o
   5   2   8      375.14      377.81      6.18 o
   6   2   8       31.68       26.50      2.18 o
   7   2   8       95.70       87.88      2.91 o
   8   2   8      116.22      122.15      5.17 o
   9   2   8       28.52       33.83      3.29 o
  10   2   8        6.64        8.90      2.34 o
  -7   3   8       31.82       34.60      3.34 o
  -6   3   8       21.50       24.97      2.42 o
  -5   3   8        7.37        7.95      1.49 o
  -4   3   8        1.51        1.01      1.13 o
  -3   3   8        9.99        9.11      1.16 o
  -2   3   8       79.49       71.62      2.42 o
  -1   3   8       21.87       25.82      1.31 o
   0   3   8      167.64      148.94      2.69 o
   1   3   8      285.93      287.96      4.42 o
   2   3   8        0.77        1.24      0.66 o
   3   3   8     1058.12     1058.04     12.22 o
   4   3   8       11.92        6.06      1.12 o
   5   3   8       21.90       21.52      1.32 o
   6   3   8      100.16       94.18      3.07 o
   7   3   8       12.18       13.36      1.47 o
   8   3   8      102.04      112.94      4.16 o
   9   3   8        0.02        1.00      1.73 o
  10   3   8        0.04        0.62      1.55 o
  11   3   8        6.08        5.84      2.21 o
  -6   4   8        7.63       10.60      2.99 o
  -5   4   8       66.12       73.20      2.97 o
  -4   4   8      128.65      138.14      3.89 o
  -3   4   8       13.64       15.45      1.27 o
  -2   4   8       39.48       36.73      1.58 o
  -1   4   8       10.30       10.90      0.99 o
   0   4   8       27.22       20.36      1.16 o
   1   4   8       34.98       36.29      1.41 o
   2   4   8        2.15        4.06      0.85 o
   3   4   8      542.60      539.78      6.87 o
   4   4   8        1.16        2.19      0.75 o
   5   4   8       16.17       15.29      1.17 o
   6   4   8      709.34      708.04     10.36 o
   7   4   8        0.08        1.58      1.19 o
   8   4   8       56.61       61.87      3.17 o
   9   4   8       67.09       74.17      4.30 o
  10   4   8        5.59        4.67      2.08 o
  11   4   8        6.02        7.49      2.26 o
  -6   5   8        6.82        9.00      2.14 o
  -5   5   8       13.63       15.39      2.07 o
  -4   5   8       33.48       28.17      1.97 o
  -3   5   8       46.62       47.20      2.20 o
  -2   5   8      741.72      702.45     10.11 o
  -1   5   8        7.97       10.03      1.05 o
   0   5   8      106.09      100.11      2.48 o
   1   5   8      267.57      264.13      4.51 o
   2   5   8       82.65       83.70      2.10 o
   3   5   8       48.36       37.96      1.48 o
   4   5   8      244.75      264.61      4.70 o
   5   5   8       21.94       27.96      1.37 o
   6   5   8      172.90      179.87      3.96 o
   7   5   8      173.01      185.27      5.21 o
   8   5   8        2.14       -0.16      1.63 o
   9   5   8       20.73       19.19      2.80 o
  10   5   8       18.38       15.15      2.60 o
  11   5   8        2.67        5.15      3.17 o
  -5   6   8       11.56       11.63      1.90 o
  -4   6   8       77.03       67.28      3.04 o
  -3   6   8        7.88       13.38      1.46 o
  -2   6   8        1.77        1.47      1.11 o
  -1   6   8      350.55      366.17      5.45 o
   0   6   8        0.03        0.78      0.65 o
   1   6   8       34.73       39.27      1.41 o
   2   6   8       26.08       28.38      2.04 o
   3   6   8       26.97       20.83      1.92 o
   4   6   8      247.07      250.56      4.20 o
   5   6   8        1.77        2.09      0.97 o
   6   6   8        0.92        0.29      1.12 o
   7   6   8        2.61        1.95      1.55 o
   8   6   8       25.58       22.46      2.89 o
   9   6   8       10.98       11.52      3.39 o
  10   6   8       28.20       24.21      3.04 o
  -5   7   8       13.09       14.60      1.97 o
  -4   7   8       14.84       12.62      1.80 o
  -3   7   8        4.15        2.86      1.40 o
  -2   7   8       86.30       85.93      3.06 o
  -1   7   8      529.66      546.95      7.99 o
   0   7   8       24.90       20.96      1.22 o
   1   7   8        2.31        3.90      0.75 o
   2   7   8      362.15      367.22      5.32 o
   3   7   8        2.44        3.91      0.82 o
   4   7   8        0.62        0.05      0.86 o
   5   7   8      198.43      195.52      4.61 o
   6   7   8      379.58      350.30      7.45 o
   7   7   8       40.83       50.76      2.80 o
   8   7   8       17.85       13.61      2.01 o
   9   7   8        0.12        1.03      1.60 o
  10   7   8        6.13        9.33      4.12 o
  -4   8   8        0.68       -1.22      1.22 o
  -3   8   8      238.70      254.84      5.76 o
  -2   8   8        1.11       -0.18      1.02 o
  -1   8   8       29.39       28.84      1.42 o
   0   8   8       42.02       39.08      1.51 o
   1   8   8        0.21       -0.12      0.71 o
   2   8   8       30.39       28.28      1.31 o
   3   8   8       44.74       47.90      1.49 o
   4   8   8       21.35       21.83      1.17 o
   5   8   8       21.53       18.94      1.53 o
   6   8   8       64.34       57.14      3.13 o
   7   8   8        0.53        0.93      1.56 o
   8   8   8       20.91       24.29      3.37 o
   9   8   8        6.76        5.58      2.10 o
  10   8   8        0.22       -2.05      2.79 o
  -4   9   8        6.90        7.07      1.54 o
  -3   9   8       29.59       33.35      1.85 o
  -2   9   8      205.96      231.87      4.51 o
  -1   9   8        5.41        4.72      0.93 o
   0   9   8        4.86        3.16      0.76 o
   1   9   8        6.65        6.27      0.73 o
   2   9   8       14.99       14.21      0.92 o
   3   9   8        2.60        1.76      0.80 o
   4   9   8        0.35        2.05      0.89 o
   5   9   8        0.81        0.76      1.26 o
   6   9   8        5.37        3.91      1.65 o
   7   9   8        2.05        1.63      1.46 o
   8   9   8        1.51        0.61      1.65 o
   9   9   8        2.14        5.21      2.17 o
  10   9   8        0.33        0.43      2.50 o
  -3  10   8        0.24        0.36      1.30 o
  -2  10   8        1.33        1.85      1.89 o
  -1  10   8        0.21        0.22      1.32 o
   0  10   8        1.23       -0.01      1.24 o
   1  10   8       17.61       14.09      1.14 o
   2  10   8        0.03        0.96      0.77 o
   3  10   8       84.82       96.66      2.32 o
   4  10   8        1.80        1.10      1.19 o
   5  10   8       27.53       28.02      1.89 o
   6  10   8        3.30        3.90      1.42 o
   7  10   8        7.47        8.05      1.65 o
   8  10   8        0.65        2.46      1.74 o
   9  10   8        0.69        0.90      1.92 o
  -2  11   8        0.02       -0.48      2.65 o
  -1  11   8        1.83       -0.14      1.34 o
   0  11   8       14.48       18.83      1.90 o
   1  11   8        4.11        3.17      1.29 o
   2  11   8        6.57        4.98      1.39 o
   3  11   8        1.71        2.02      0.77 o
   4  11   8       13.75       19.99      2.50 o
   5  11   8       53.90       62.03      2.90 o
   6  11   8        2.91        3.90      1.45 o
   7  11   8        0.88        0.74      1.44 o
   8  11   8        5.84        6.87      2.23 o
   9  11   8        7.15        8.00      2.34 o
  -1  12   8        4.56        3.97      3.96 o
   0  12   8        4.88        7.00      1.52 o
   1  12   8       14.13       13.51      1.69 o
   2  12   8        9.55       15.84      1.70 o
   3  12   8        0.60        0.65      1.21 o
   4  12   8       57.49       68.02      2.12 o
   5  12   8       17.44       16.08      1.41 o
   6  12   8        3.00        2.09      1.48 o
   7  12   8        7.22        6.32      1.64 o
   8  12   8        0.02        2.30      1.82 o
   0  13   8       24.81       26.81      5.72 o
   1  13   8        7.46       11.85      1.64 o
   2  13   8       14.34       19.73      1.88 o
   3  13   8        2.61        1.72      1.35 o
   4  13   8        2.94        3.06      1.43 o
   5  13   8       39.72       42.04      2.23 o
   6  13   8        0.02       -0.24      1.21 o
   7  13   8       40.66       44.41      2.61 o
   2  14   8        0.14        2.17      2.20 o
   3  14   8       24.84       16.58      1.95 o
   4  14   8        9.25       15.53      2.47 o
   5  14   8        6.69        2.25      1.79 o
  -1 -13   9        6.37       10.50      2.24 o
   0 -13   9        1.31        0.00      2.02 o
  -4 -12   9       12.84       14.82      3.31 o
  -3 -12   9        0.00        0.48      1.88 o
  -2 -12   9        1.36        1.28      1.86 o
  -1 -12   9        0.65        1.15      1.72 o
   0 -12   9        5.02        3.76      1.66 o
   1 -12   9        2.28        2.69      1.58 o
   2 -12   9        0.05        2.82      2.21 o
  -5 -11   9        0.57        1.60      2.20 o
  -4 -11   9        0.01       -2.96      2.96 o
  -3 -11   9        0.92        1.74      1.97 o
  -2 -11   9        3.02        4.55      1.90 o
  -1 -11   9        3.29        3.78      1.79 o
   0 -11   9        0.09       -0.66      1.52 o
   1 -11   9        4.85        3.67      2.06 o
   2 -11   9        3.12        0.25      1.76 o
   3 -11   9        3.06        4.18      2.01 o
   4 -11   9        3.49        2.99      2.04 o
  -5 -10   9        1.95       -1.21      1.72 o
  -4 -10   9       10.14        7.46      1.86 o
  -3 -10   9       14.68        9.21      1.90 o
  -2 -10   9        3.93        4.15      1.61 o
  -1 -10   9        3.07        5.47      1.59 o
   0 -10   9       11.51       15.92      2.52 o
   1 -10   9        3.73        0.33      1.79 o
   2 -10   9       10.64       10.55      4.13 o
   3 -10   9       22.41       25.43      2.82 o
   4 -10   9        0.18       -0.66      2.35 o
   5 -10   9        6.61        6.83      2.24 o
  -6  -9   9        7.09        7.23      2.29 o
  -5  -9   9        9.75       12.09      2.17 o
  -4  -9   9       16.27       22.04      2.48 o
  -3  -9   9        4.29        3.09      1.58 o
  -2  -9   9        8.42        7.21      1.75 o
  -1  -9   9      264.82      292.68      7.25 o
   0  -9   9       39.36       35.41      3.81 o
   1  -9   9        2.68        3.29      1.54 o
   2  -9   9        0.05       -0.44      1.39 o
   3  -9   9        1.04        2.82      1.84 o
   4  -9   9        1.04        4.96      1.97 o
   5  -9   9        0.32        0.56      1.87 o
   6  -9   9        7.58        4.97      2.20 o
  -6  -8   9       22.26       30.12      3.43 o
  -5  -8   9        0.83        2.42      1.69 o
  -4  -8   9       56.43       59.40      3.14 o
  -3  -8   9        0.49       -1.22      1.22 o
  -2  -8   9        2.93        1.91      1.20 o
  -1  -8   9       21.87       20.31      1.88 o
   0  -8   9      171.45      165.93      4.98 o
   1  -8   9        0.52       -0.68      1.17 o
   2  -8   9        0.27       -0.12      1.39 o
   3  -8   9        3.09        2.32      1.15 o
   4  -8   9       89.13       91.05      3.75 o
   5  -8   9        4.42        7.64      2.14 o
   6  -8   9        4.00       -0.94      1.80 o
   7  -8   9        2.24       -0.15      3.37 o
  -7  -7   9       22.58       31.42      3.09 o
  -6  -7   9        0.00       -1.39      1.39 o
  -5  -7   9        0.35       -1.08      1.11 o
  -4  -7   9        8.88        4.27      1.50 o
  -3  -7   9       10.56        9.75      2.19 o
  -2  -7   9        4.95        7.53      1.51 o
  -1  -7   9        0.31        0.07      1.30 o
   0  -7   9      249.72      235.96      4.85 o
   1  -7   9      264.86      256.57      5.39 o
   2  -7   9       22.95       22.90      1.59 o
   3  -7   9       31.33       25.76      1.80 o
   4  -7   9       14.31       14.47      1.54 o
   5  -7   9       20.45       20.56      2.17 o
   6  -7   9        0.04        2.71      1.64 o
   7  -7   9        0.00        0.99      2.63 o
  -7  -6   9        2.43        1.62      2.71 o
  -6  -6   9        1.48        1.73      1.48 o
  -5  -6   9        6.19        6.83      1.83 o
  -4  -6   9      113.81      114.74      3.85 o
  -3  -6   9       45.35       42.23      2.37 o
  -2  -6   9       13.58       14.46      1.63 o
  -1  -6   9       94.40       84.06      3.00 o
   0  -6   9       73.45       71.88      2.39 o
   1  -6   9       14.01       12.69      1.23 o
   2  -6   9       16.12       15.78      1.13 o
   3  -6   9        8.33       10.33      1.29 o
   4  -6   9      243.37      244.34      4.80 o
   5  -6   9       10.40       13.79      1.55 o
   6  -6   9       12.77       11.97      1.73 o
   7  -6   9       12.55        9.43      2.72 o
   8  -6   9        4.05        3.69      2.36 o
  -7  -5   9        0.08        0.03      1.59 o
  -6  -5   9        0.27       -1.07      1.47 o
  -5  -5   9        0.12       -1.14      1.18 o
  -4  -5   9        8.05        6.19      1.49 o
  -3  -5   9       41.90       39.73      2.11 o
  -2  -5   9       87.05       74.77      2.61 o
  -1  -5   9      274.41      278.00      5.48 o
   0  -5   9      127.35      117.54      3.02 o
   1  -5   9      118.34      131.34      2.88 o
   2  -5   9        2.32        0.77      0.78 o
   3  -5   9       11.55        9.47      1.10 o
   4  -5   9        4.41        2.51      1.04 o
   5  -5   9       73.38       71.59      2.67 o
   6  -5   9        8.91        5.11      1.36 o
   7  -5   9       15.16       15.20      2.59 o
   8  -5   9        0.40       -1.65      1.65 o
  -7  -4   9        5.44        9.56      2.08 o
  -6  -4   9        0.02        1.32      1.49 o
  -5  -4   9       25.92       25.54      2.49 o
  -4  -4   9       47.15       46.96      2.36 o
  -3  -4   9       45.80       36.89      1.99 o
  -2  -4   9      446.76      449.54      8.25 o
  -1  -4   9      206.75      209.24      4.29 o
   0  -4   9       11.32        9.22      1.21 o
   1  -4   9        3.85        2.97      0.82 o
   2  -4   9       45.30       42.01      1.60 o
   3  -4   9        0.10        0.76      0.72 o
   4  -4   9      124.56      134.82      2.76 o
   5  -4   9       12.25        9.34      1.22 o
   6  -4   9      166.85      167.92      3.87 o
   7  -4   9        1.08       -0.18      1.44 o
   8  -4   9        4.36        2.43      2.28 o
   9  -4   9        3.28        5.85      2.38 o
  -7  -3   9        6.46        9.76      2.56 o
  -6  -3   9        1.33        2.74      1.65 o
  -5  -3   9      272.66      269.23      7.08 o
  -4  -3   9       84.63       79.67      3.72 o
  -3  -3   9       21.46       17.85      1.59 o
  -2  -3   9       34.36       34.58      2.07 o
  -1  -3   9      108.17      121.72      3.18 o
   0  -3   9       40.73       32.74      1.48 o
   1  -3   9       55.60       58.02      2.04 o
   2  -3   9      789.97      766.69     10.01 o
   3  -3   9      205.67      192.66      3.38 o
   4  -3   9      271.44      264.32      4.17 o
   5  -3   9        0.13        2.09      0.95 o
   6  -3   9       64.35       58.79      2.21 o
   7  -3   9       64.84       62.41      2.62 o
   8  -3   9        1.65       -0.36      1.49 o
   9  -3   9        0.24        1.75      2.77 o
  -7  -2   9        3.07        4.77      1.94 o
  -6  -2   9        1.09        1.60      1.55 o
  -5  -2   9      177.12      178.99      5.57 o
  -4  -2   9       79.88       68.36      3.30 o
  -3  -2   9        1.81       -0.10      0.97 o
  -2  -2   9      123.17      116.67      3.09 o
  -1  -2   9        0.07        0.92      0.88 o
   0  -2   9      172.44      184.76      3.84 o
   1  -2   9       15.80       14.44      1.09 o
   2  -2   9       52.98       56.57      1.82 o
   3  -2   9       65.91       64.67      2.19 o
   4  -2   9       69.45       65.77      1.86 o
   5  -2   9        0.58        0.86      0.72 o
   6  -2   9       26.60       28.71      3.04 o
   7  -2   9       32.14       30.26      1.98 o
   8  -2   9        7.18        5.60      1.70 o
   9  -2   9        4.88        5.30      2.57 o
  -7  -1   9        0.61        1.86      2.00 o
  -6  -1   9        3.61        0.20      1.48 o
  -5  -1   9        1.37        1.11      1.23 o
  -4  -1   9       29.61       25.50      1.90 o
  -3  -1   9        3.61        1.32      0.97 o
  -2  -1   9        2.33        0.62      0.86 o
  -1  -1   9        0.07        0.09      0.78 o
   0  -1   9        0.11       -0.37      0.75 o
   1  -1   9        0.43        0.46      0.81 o
   2  -1   9       21.94       19.45      1.33 o
   3  -1   9       11.55       13.46      1.27 o
   4  -1   9        2.11        1.90      0.70 o
   5  -1   9        0.23        0.13      0.57 o
   6  -1   9        7.47        5.32      1.07 o
   7  -1   9        5.34        4.49      1.34 o
   8  -1   9       30.60       29.70      2.58 o
   9  -1   9       40.59       44.10      3.64 o
  10  -1   9        0.13       -2.77      3.57 o
  -7   0   9        3.62        5.68      2.03 o
  -6   0   9        8.24        6.03      2.46 o
  -5   0   9        0.23       -0.96      1.09 o
  -4   0   9       13.34        9.80      1.45 o
  -3   0   9       16.63       17.10      1.50 o
  -2   0   9       38.51       38.40      1.86 o
  -1   0   9       49.97       47.36      3.32 o
   0   0   9       11.24        8.32      1.17 o
   1   0   9      207.97      210.88      3.79 o
   2   0   9      562.66      590.17      8.05 o
   3   0   9        4.56        4.10      1.48 o
   4   0   9       70.30       80.38      2.47 o
   5   0   9       27.44       24.92      1.24 o
   6   0   9        3.38        3.37      1.16 o
   7   0   9        0.31       -0.62      1.39 o
   8   0   9        4.41        4.80      1.66 o
   9   0   9       12.20       17.87      2.60 o
  10   0   9        0.78        0.54      1.92 o
  -7   1   9        9.71        8.87      2.31 o
  -6   1   9        0.18        2.07      1.59 o
  -5   1   9       12.39       10.81      1.60 o
  -4   1   9      155.33      162.57      4.06 o
  -3   1   9       40.11       37.76      2.16 o
  -2   1   9       22.67       22.13      1.37 o
  -1   1   9       10.07        9.07      1.02 o
   0   1   9       24.38       26.81      1.35 o
   1   1   9       17.72       17.60      1.18 o
   2   1   9      822.41      806.88     13.81 o
   3   1   9        5.34        7.01      1.17 o
   4   1   9       50.34       48.01      1.94 o
   5   1   9      202.87      204.86      4.32 o
   6   1   9      122.20      130.26      3.71 o
   7   1   9        3.97        1.43      1.24 o
   8   1   9       17.88       15.34      2.36 o
   9   1   9        4.00       -0.08      1.60 o
  10   1   9        3.91        5.03      2.56 o
  -6   2   9       34.41       31.47      3.53 o
  -5   2   9        2.32        2.49      1.40 o
  -4   2   9       90.35      102.91      3.37 o
  -3   2   9        1.17        1.09      1.40 o
  -2   2   9       53.19       49.40      2.03 o
  -1   2   9      786.14      736.54      9.73 o
   0   2   9       87.36       88.03      2.29 o
   1   2   9        0.00        0.71      0.71 o
   2   2   9      292.52      268.55      4.41 o
   3   2   9      209.21      193.04      3.60 o
   4   2   9        8.08        8.44      1.12 o
   5   2   9       21.36       24.71      1.56 o
   6   2   9      213.19      230.30      5.24 o
   7   2   9       68.23       62.32      2.75 o
   8   2   9       27.65       34.61      3.15 o
   9   2   9       12.39       14.45      2.63 o
  10   2   9        7.25        8.97      3.07 o
  -6   3   9        3.50        6.85      1.78 o
  -5   3   9       20.19       16.82      1.95 o
  -4   3   9        6.71        6.38      1.46 o
  -3   3   9        4.22        5.68      1.30 o
  -2   3   9       40.03       42.99      1.94 o
  -1   3   9      354.76      354.82      5.57 o
   0   3   9      620.37      642.04     10.61 o
   1   3   9       26.34       24.35      1.20 o
   2   3   9       57.40       55.13      1.68 o
   3   3   9        3.53        6.28      0.94 o
   4   3   9        7.90       12.36      1.10 o
   5   3   9      218.11      228.22      3.92 o
   6   3   9       44.65       52.34      4.84 o
   7   3   9        0.76       -0.70      1.30 o
   8   3   9        0.29        1.17      1.37 o
   9   3   9       10.39        8.89      2.26 o
  10   3   9        4.61        4.31      2.03 o
  -6   4   9        2.05        2.52      1.87 o
  -5   4   9        0.10       -0.41      1.28 o
  -4   4   9        4.95        5.61      1.37 o
  -3   4   9      105.94      110.37      3.46 o
  -2   4   9       28.46       39.26      1.87 o
  -1   4   9      166.23      178.58      4.55 o
   0   4   9       21.72       23.95      1.32 o
   1   4   9        4.64        2.87      0.80 o
   2   4   9      184.86      185.17      3.48 o
   3   4   9        2.26        1.37      0.74 o
   4   4   9       36.06       31.61      1.49 o
   5   4   9      586.94      609.04     14.23 o
   6   4   9      399.15      363.91      6.93 o
   7   4   9       53.42       53.48      2.89 o
   8   4   9        1.91        4.40      1.54 o
   9   4   9        3.47        2.28      2.31 o
  10   4   9        7.55        9.85      2.60 o
  -5   5   9        3.98        2.57      1.64 o
  -4   5   9       35.69       32.79      2.16 o
  -3   5   9        0.12        0.33      1.22 o
  -2   5   9      311.45      301.53      6.71 o
  -1   5   9       16.47       13.66      1.34 o
   0   5   9       22.45       22.74      1.29 o
   1   5   9       21.22       19.79      1.22 o
   2   5   9       97.96      100.37      2.43 o
   3   5   9       17.74       17.33      1.20 o
   4   5   9        4.64        4.45      0.90 o
   5   5   9       26.87       25.49      1.76 o
   6   5   9       99.98       98.34      3.63 o
   7   5   9      142.59      138.86      4.07 o
   8   5   9        4.35        7.74      1.81 o
   9   5   9       70.90       69.80      5.96 o
  10   5   9        0.86       -0.09      1.80 o
  -5   6   9        0.00       -1.53      1.53 o
  -4   6   9        3.50        4.10      1.54 o
  -3   6   9        0.78        0.70      1.39 o
  -2   6   9       30.62       22.40      1.90 o
  -1   6   9      390.50      431.18      7.53 o
   0   6   9       89.64       83.90      2.28 o
   1   6   9        0.92        0.63      0.71 o
   2   6   9        1.35        0.56      0.68 o
   3   6   9       23.04       21.55      1.28 o
   4   6   9       20.84       22.13      1.36 o
   5   6   9      170.52      174.84      4.23 o
   6   6   9      114.47      123.98      4.10 o
   7   6   9       17.45       17.12      1.81 o
   8   6   9       23.54       20.46      2.22 o
   9   6   9        7.83        8.77      2.58 o
  10   6   9        0.27        1.27      1.97 o
  -4   7   9        1.54       -0.46      1.56 o
  -3   7   9       35.76       35.75      2.75 o
  -2   7   9       37.49       38.66      2.24 o
  -1   7   9        4.47        2.34      1.14 o
   0   7   9      161.68      155.72      3.37 o
   1   7   9       56.21       53.03      1.90 o
   2   7   9       12.89       14.72      1.09 o
   3   7   9        0.61        1.85      0.76 o
   4   7   9       21.14       20.00      1.22 o
   5   7   9       51.53       57.79      2.98 o
   6   7   9       69.12       74.66      3.22 o
   7   7   9        7.26        7.89      1.50 o
   8   7   9        6.11        3.30      1.60 o
   9   7   9        0.35       -0.23      2.26 o
  10   7   9        0.76        1.73      2.66 o
  -4   8   9        0.31        1.79      1.46 o
  -3   8   9        4.90        3.48      1.39 o
  -2   8   9       23.70       18.96      1.79 o
  -1   8   9      168.65      182.49      4.06 o
   0   8   9       96.91       99.28      2.83 o
   1   8   9        0.47        0.04      0.83 o
   2   8   9        5.04        0.73      0.87 o
   3   8   9        0.04        0.31      0.84 o
   4   8   9       56.63       57.20      2.27 o
   5   8   9       17.90       15.49      1.99 o
   6   8   9      199.54      184.58      5.78 o
   7   8   9        9.08        7.23      1.91 o
   8   8   9        0.80       -1.43      1.55 o
   9   8   9        0.31        2.71      2.02 o
  10   8   9        7.75        8.75      3.93 o
  -3   9   9       10.97       11.95      1.57 o
  -2   9   9        2.36        3.18      1.26 o
  -1   9   9       74.09       93.32      3.02 o
   0   9   9       39.92       43.82      1.83 o
   1   9   9        1.00       -0.78      0.78 o
   2   9   9       50.54       51.16      1.82 o
   3   9   9      107.27       99.67      2.86 o
   4   9   9       41.54       46.17      2.08 o
   5   9   9       81.98       91.14      3.37 o
   6   9   9        3.13        0.46      1.56 o
   7   9   9        0.01       -0.64      1.57 o
   8   9   9        9.26        9.51      2.20 o
   9   9   9       11.78       13.29      2.50 o
  -2  10   9       12.33       14.87      1.70 o
  -1  10   9        0.63       -0.68      1.09 o
   0  10   9       56.68       58.44      2.48 o
   1  10   9        9.94        7.88      1.05 o
   2  10   9        6.26       11.82      1.03 o
   3  10   9        0.58        1.30      0.91 o
   4  10   9       13.57       18.19      1.49 o
   5  10   9        1.60        0.06      1.20 o
   6  10   9        2.91        4.45      1.72 o
   7  10   9        0.74        0.71      1.58 o
   8  10   9        0.78        0.53      1.83 o
   9  10   9        4.51        3.94      2.10 o
  -1  11   9        7.03        8.78      2.28 o
   0  11   9        1.18       -0.43      1.68 o
   1  11   9        1.62        1.77      1.28 o
   2  11   9        9.67        7.49      1.77 o
   3  11   9       30.61       28.36      1.75 o
   4  11   9        5.93       11.36      1.26 o
   5  11   9       14.62       19.05      2.34 o
   6  11   9       20.88       23.20      2.29 o
   7  11   9        0.24       -0.14      1.59 o
   8  11   9        0.75        1.16      1.85 o
   0  12   9        0.42        1.53      2.81 o
   1  12   9        1.35        1.78      1.41 o
   2  12   9       16.37       17.51      2.12 o
   3  12   9        0.96        2.50      1.58 o
   4  12   9        4.53        2.84      1.40 o
   5  12   9        4.63        4.40      1.26 o
   6  12   9       16.16       19.81      2.09 o
   7  12   9        7.38        7.85      1.98 o
   8  12   9        1.77        0.27      1.80 o
   1  13   9        6.11        6.22      1.93 o
   2  13   9        0.43       -0.86      1.41 o
   3  13   9        3.65        5.43      1.99 o
   4  13   9        3.25        2.19      1.82 o
   5  13   9        1.94       -0.51      2.29 o
   6  13   9        4.68        3.24      1.31 o
  -2 -12  10        0.33        0.45      1.88 o
  -1 -12  10        1.20        2.60      2.11 o
   0 -12  10        1.99        1.24      1.79 o
   1 -12  10        0.00        1.47      1.63 o
  -4 -11  10       24.93       35.71      4.33 o
  -3 -11  10        2.10        0.94      2.09 o
  -2 -11  10        0.92        2.22      1.92 o
  -1 -11  10        1.68        2.20      1.84 o
   0 -11  10        0.00       -0.19      1.69 o
   1 -11  10       17.80       15.35      2.64 o
   2 -11  10        0.22       -0.48      1.83 o
   3 -11  10        3.82        1.91      3.81 o
  -4 -10  10       35.66       47.80      3.11 o
  -3 -10  10        0.01        1.35      1.61 o
  -2 -10  10        0.44        1.59      1.56 o
  -1 -10  10      110.88       94.81      3.64 o
   0 -10  10        0.01       -0.28      1.99 o
   1 -10  10        7.20        4.70      2.20 o
   2 -10  10        2.25        2.79      2.51 o
   3 -10  10        7.64       12.45      3.10 o
   4 -10  10        1.09        2.05      2.02 o
  -5  -9  10        0.11        1.50      2.09 o
  -4  -9  10        6.07        4.44      1.96 o
  -3  -9  10        0.38        1.55      1.53 o
  -2  -9  10        0.91       -0.72      1.42 o
  -1  -9  10       84.14       88.10      3.98 o
   0  -9  10       99.40      102.58      4.21 o
   1  -9  10        5.16        4.69      1.76 o
   2  -9  10       42.58       41.78      2.78 o
   3  -9  10        2.08        0.94      1.94 o
   4  -9  10       35.19       30.53      3.06 o
   5  -9  10       25.81       26.40      3.03 o
  -6  -8  10        0.59       -1.42      1.91 o
  -5  -8  10       25.03       27.60      3.67 o
  -4  -8  10        7.48       11.16      2.19 o
  -3  -8  10        7.60        8.21      2.02 o
  -2  -8  10       21.35       20.59      2.31 o
  -1  -8  10        1.01        0.19      1.61 o
   0  -8  10       34.24       33.86      2.32 o
   1  -8  10        1.93       -0.75      1.31 o
   2  -8  10       18.69       16.89      2.06 o
   3  -8  10        8.04       11.06      1.96 o
   4  -8  10       18.13       20.90      2.31 o
   5  -8  10       34.90       39.08      3.30 o
   6  -8  10        8.58       10.25      3.62 o
  -6  -7  10       24.38       24.92      2.79 o
  -5  -7  10       12.26       16.66      2.34 o
  -4  -7  10       19.19       21.25      2.14 o
  -3  -7  10       25.37       25.68      2.15 o
  -2  -7  10        1.83        0.47      1.32 o
  -1  -7  10        0.38       -0.60      1.07 o
   0  -7  10       17.06       10.59      1.46 o
   1  -7  10       73.67       81.91      3.72 o
   2  -7  10       35.52       30.49      2.05 o
   3  -7  10        2.44        2.56      1.28 o
   4  -7  10       86.02       88.37      3.14 o
   5  -7  10       22.12       20.01      2.23 o
   6  -7  10       14.75       14.69      1.89 o
   7  -7  10        0.02        5.13      2.50 o
  -6  -6  10        0.26        1.75      1.67 o
  -5  -6  10        0.61        2.78      1.61 o
  -4  -6  10        9.26        5.94      1.63 o
  -3  -6  10       71.77       88.67      3.62 o
  -2  -6  10       37.67       38.69      2.33 o
  -1  -6  10       12.48       11.48      1.57 o
   0  -6  10      107.71      104.03      3.36 o
   1  -6  10      326.04      322.11      6.00 o
   2  -6  10       49.35       40.29      2.01 o
   3  -6  10       49.45       57.25      2.34 o
   4  -6  10       43.75       42.05      2.34 o
   5  -6  10      289.26      307.79      6.42 o
   6  -6  10       79.13       84.32      3.69 o
   7  -6  10        8.64        3.91      2.18 o
   8  -6  10        0.64       -2.80      4.70 o
  -6  -5  10        1.08        3.41      1.77 o
  -5  -5  10       24.63       31.75      2.80 o
  -4  -5  10        0.71        1.12      1.46 o
  -3  -5  10       46.94       50.87      2.40 o
  -2  -5  10        4.64        4.02      1.52 o
  -1  -5  10       13.82        9.07      1.51 o
   0  -5  10        1.71        2.19      1.13 o
   1  -5  10      122.77      108.81      3.98 o
   2  -5  10      136.69      144.31      3.58 o
   3  -5  10       71.60       73.55      2.57 o
   4  -5  10       33.36       32.73      1.85 o
   5  -5  10        2.09        2.59      1.14 o
   6  -5  10       52.04       53.62      3.01 o
   7  -5  10        5.84        2.74      1.72 o
   8  -5  10        1.16        1.08      2.01 o
  -6  -4  10        7.10        7.94      2.00 o
  -5  -4  10        4.69        3.13      1.77 o
  -4  -4  10        0.59        0.67      1.52 o
  -3  -4  10        6.18        7.21      2.57 o
  -2  -4  10       64.33       60.86      2.69 o
  -1  -4  10      707.78      710.64     11.84 o
   0  -4  10      175.80      178.74      3.96 o
   1  -4  10        5.49        4.49      1.08 o
   2  -4  10        9.13       11.58      1.15 o
   3  -4  10       11.18       14.11      1.27 o
   4  -4  10        1.87        2.00      1.00 o
   5  -4  10       64.75       61.96      2.80 o
   6  -4  10       19.65       18.77      1.88 o
   7  -4  10       39.37       33.42      2.33 o
   8  -4  10        9.87        9.84      2.58 o
  -6  -3  10       30.95       30.68      2.92 o
  -5  -3  10        1.25        1.70      1.59 o
  -4  -3  10       96.96      100.44      3.82 o
  -3  -3  10       82.52       71.64      2.69 o
  -2  -3  10       54.33       53.16      2.27 o
  -1  -3  10       73.85       74.25      2.55 o
   0  -3  10      330.48      344.56      6.06 o
   1  -3  10       33.47       31.37      1.70 o
   2  -3  10       81.86       85.88      2.37 o
   3  -3  10       27.82       30.46      1.45 o
   4  -3  10       63.12       68.04      2.19 o
   5  -3  10       20.18       18.46      1.46 o
   6  -3  10      132.97      121.86      4.32 o
   7  -3  10       52.31       56.97      2.85 o
   8  -3  10        0.01       -0.42      1.51 o
   9  -3  10        3.03       -0.02      3.07 o
  -6  -2  10       94.55       95.69      4.37 o
  -5  -2  10       37.10       38.15      2.88 o
  -4  -2  10        3.44        1.49      1.41 o
  -3  -2  10        1.36        1.46      1.26 o
  -2  -2  10       23.66       17.90      1.89 o
  -1  -2  10        8.47       10.95      1.33 o
   0  -2  10       33.44       33.22      1.75 o
   1  -2  10        5.50        4.52      1.03 o
   2  -2  10       84.26       77.63      2.48 o
   3  -2  10        0.04        1.96      0.75 o
   4  -2  10      207.67      212.74      4.37 o
   5  -2  10      155.87      147.92      3.51 o
   6  -2  10      123.70      131.72      3.95 o
   7  -2  10       95.77       92.22      4.07 o
   8  -2  10        0.48       -0.58      1.81 o
   9  -2  10       13.26       14.09      2.58 o
  -6  -1  10        7.69        9.16      1.97 o
  -5  -1  10       14.42       15.47      2.12 o
  -4  -1  10       56.87       60.81      3.22 o
  -3  -1  10      200.96      195.47      4.95 o
  -2  -1  10       79.64       82.92      2.70 o
  -1  -1  10       97.77      102.13      2.95 o
   0  -1  10       14.37       15.55      1.36 o
   1  -1  10       35.12       33.17      1.70 o
   2  -1  10       39.55       32.80      1.68 o
   3  -1  10      167.83      177.08      3.86 o
   4  -1  10       34.74       35.39      1.96 o
   5  -1  10        0.11        1.35      0.83 o
   6  -1  10       49.96       51.08      2.54 o
   7  -1  10      216.48      223.46      5.53 o
   8  -1  10       36.31       34.46      3.30 o
   9  -1  10        4.16        6.42      2.14 o
  -6   0  10        2.44        3.58      1.88 o
  -5   0  10        2.04       -0.13      1.24 o
  -4   0  10        5.90        6.92      1.40 o
  -3   0  10        5.31        5.68      1.43 o
  -2   0  10        0.64        0.08      0.94 o
  -1   0  10      214.54      212.39      4.45 o
   0   0  10      222.73      212.07      4.34 o
   1   0  10       68.23       62.90      2.24 o
   2   0  10        0.18       -0.36      0.82 o
   3   0  10       33.44       41.81      1.87 o
   4   0  10      181.81      184.82      4.00 o
   5   0  10        0.31        0.05      0.90 o
   6   0  10        6.05        8.25      1.53 o
   7   0  10        0.59        1.00      1.32 o
   8   0  10        2.50       -0.68      1.70 o
   9   0  10       40.07       51.67      3.99 o
  10   0  10        0.04       -0.96      1.82 o
  -6   1  10        2.54        2.99      1.96 o
  -5   1  10        2.34        2.25      1.48 o
  -4   1  10        0.84        1.84      1.20 o
  -3   1  10       94.28       86.53      4.92 o
  -2   1  10       29.69       28.68      3.58 o
  -1   1  10        7.68        8.21      1.16 o
   0   1  10       60.94       54.11      3.23 o
   1   1  10       29.88       32.76      1.67 o
   2   1  10       97.90       99.20      2.79 o
   3   1  10        2.18        0.27      0.81 o
   4   1  10        3.81        3.45      1.02 o
   5   1  10       50.55       50.09      2.12 o
   6   1  10      276.08      271.48      5.36 o
   7   1  10      147.98      153.40      5.02 o
   8   1  10       22.77       22.33      2.42 o
   9   1  10       27.02       27.96      3.21 o
  10   1  10       31.63       34.02      4.25 o
  -6   2  10        2.02        4.22      1.82 o
  -5   2  10       12.46        7.73      1.96 o
  -4   2  10        0.08       -0.29      1.26 o
  -3   2  10       15.96       16.54      1.82 o
  -2   2  10        8.13        7.75      1.63 o
  -1   2  10        0.09        0.29      0.85 o
   0   2  10       37.93       38.08      1.67 o
   1   2  10      370.59      397.90      6.71 o
   2   2  10        0.04        0.25      0.78 o
   3   2  10       34.78       36.05      1.99 o
   4   2  10       53.51       46.97      1.98 o
   5   2  10        0.43       -0.25      0.94 o
   6   2  10      354.09      354.31      6.43 o
   7   2  10      147.21      159.08      5.47 o
   8   2  10       29.79       35.14      3.64 o
   9   2  10        4.29        5.26      2.06 o
  10   2  10        7.45        9.09      2.94 o
  -6   3  10        0.68        2.85      4.03 o
  -5   3  10       11.35        9.98      1.78 o
  -4   3  10        7.46        5.31      1.51 o
  -3   3  10        8.48        6.45      1.70 o
  -2   3  10      277.44      283.15      5.99 o
  -1   3  10        0.21       -0.26      0.95 o
   0   3  10      183.20      174.71      4.09 o
   1   3  10       47.40       44.18      1.61 o
   2   3  10      156.67      141.93      3.06 o
   3   3  10        0.37        0.41      0.78 o
   4   3  10      204.30      189.92      3.74 o
   5   3  10       30.93       36.82      1.92 o
   6   3  10       89.14       94.08      3.27 o
   7   3  10       10.17       12.18      3.11 o
   8   3  10       30.48       26.04      2.57 o
   9   3  10        2.65        1.21      1.86 o
  10   3  10        4.06        4.11      2.13 o
  -5   4  10        3.54        1.75      1.64 o
  -4   4  10       15.62       14.33      1.80 o
  -3   4  10        0.39       -0.36      1.31 o
  -2   4  10       85.59      102.98      3.77 o
  -1   4  10      101.34       98.22      3.20 o
   0   4  10      250.53      240.29      4.68 o
   1   4  10       29.92       31.22      1.53 o
   2   4  10       24.56       30.15      1.53 o
   3   4  10       39.50       40.68      2.13 o
   4   4  10      173.41      171.18      3.89 o
   5   4  10        0.16        1.73      1.08 o
   6   4  10        0.00       -0.24      1.41 o
   7   4  10        0.31        0.23      1.33 o
   8   4  10        0.54       -1.13      1.13 o
   9   4  10       41.56       40.70      3.59 o
  10   4  10        6.10        6.66      2.22 o
  -5   5  10        0.74       -0.08      1.89 o
  -4   5  10        0.35       -1.39      1.39 o
  -3   5  10       45.36       40.34      2.32 o
  -2   5  10      189.34      208.48      6.42 o
  -1   5  10        5.77        4.51      1.44 o
   0   5  10       68.51       66.38      2.71 o
   1   5  10      105.60      105.90      3.52 o
   2   5  10       59.78       52.23      2.23 o
   3   5  10       18.06       21.99      1.38 o
   4   5  10       32.75       24.20      1.58 o
   5   5  10      250.61      241.64      5.33 o
   6   5  10      309.61      294.47      6.94 o
   7   5  10      153.06      147.82      5.07 o
   8   5  10        3.66        5.56      1.68 o
   9   5  10        5.01        5.69      2.03 o
  10   5  10        2.56        3.50      2.20 o
  -4   6  10        7.27        1.21      1.65 o
  -3   6  10        0.02       -1.37      1.37 o
  -2   6  10        4.09        5.24      1.83 o
  -1   6  10       56.75       58.74      2.72 o
   0   6  10        0.70       -0.71      0.99 o
   1   6  10       66.30       56.31      2.10 o
   2   6  10        2.32        0.84      0.86 o
   3   6  10       13.07        6.79      1.11 o
   4   6  10       22.60       14.75      1.40 o
   5   6  10       25.36       18.84      1.77 o
   6   6  10       89.03       94.73      3.67 o
   7   6  10        6.81        4.26      1.60 o
   8   6  10        0.08        1.16      1.45 o
   9   6  10        0.11       -0.95      1.66 o
  10   6  10        0.17        4.98      2.75 o
  -4   7  10        7.64       13.57      2.06 o
  -3   7  10        2.12        0.87      2.42 o
  -2   7  10       18.68       17.61      1.90 o
  -1   7  10        0.44       -1.16      1.16 o
   0   7  10       70.95       61.16      2.40 o
   1   7  10        3.76        6.99      1.23 o
   2   7  10        0.11        0.81      0.98 o
   3   7  10        0.09        0.22      0.94 o
   4   7  10        7.44        8.13      1.29 o
   5   7  10       69.25       65.86      2.66 o
   6   7  10       23.11       18.55      2.27 o
   7   7  10       16.65       19.67      2.46 o
   8   7  10        4.80        6.25      2.03 o
   9   7  10        0.14        1.21      1.94 o
  10   7  10        8.63       13.67      3.44 o
  -3   8  10       15.85       17.54      1.94 o
  -2   8  10        3.23        2.84      1.40 o
  -1   8  10       59.50       59.06      2.67 o
   0   8  10       89.45       97.16      3.34 o
   1   8  10      130.86      128.09      3.55 o
   2   8  10       62.08       65.63      2.43 o
   3   8  10       24.09       19.78      1.58 o
   4   8  10       27.44       30.54      2.08 o
   5   8  10      229.49      213.82      5.49 o
   6   8  10        1.76        1.87      1.63 o
   7   8  10       12.71       13.72      2.22 o
   8   8  10       19.64       21.90      2.71 o
   9   8  10        5.52        2.78      3.96 o
  -2   9  10        0.43       -0.36      1.28 o
  -1   9  10       18.36       18.20      1.67 o
   0   9  10       41.57       54.05      2.44 o
   1   9  10       44.31       37.56      1.86 o
   2   9  10       80.90       80.46      2.66 o
   3   9  10        0.70       -0.99      0.99 o
   4   9  10       20.01       20.09      1.87 o
   5   9  10        9.44       12.56      1.78 o
   6   9  10       12.78       13.14      2.19 o
   7   9  10        1.82       -0.91      1.59 o
   8   9  10        0.04       -1.69      1.69 o
   9   9  10        6.07        2.51      2.20 o
  -2  10  10        0.77       -0.86      2.93 o
  -1  10  10        5.10        4.42      1.63 o
   0  10  10       13.46       17.38      1.41 o
   1  10  10        7.32        8.86      1.26 o
   2  10  10        4.73        2.51      1.04 o
   3  10  10        4.19        2.83      1.22 o
   4  10  10        0.06        2.03      1.49 o
   5  10  10        1.41        1.01      1.23 o
   6  10  10        7.84       10.86      1.74 o
   7  10  10        1.10        2.74      1.72 o
   8  10  10        3.33        0.57      1.92 o
   9  10  10        5.41        2.01      3.25 o
  -1  11  10        8.03        5.79      3.42 o
   0  11  10        1.23        2.08      2.06 o
   1  11  10        0.37        0.68      1.07 o
   2  11  10       33.14       34.49      2.20 o
   3  11  10        6.22       13.14      1.51 o
   4  11  10       16.24       13.73      1.54 o
   5  11  10        5.03        4.40      1.36 o
   6  11  10       14.51       15.77      2.39 o
   7  11  10        0.15       -1.57      1.57 o
   8  11  10        1.82        0.00      1.88 o
   1  12  10        3.08        0.75      1.99 o
   2  12  10        0.07       -1.74      1.74 o
   3  12  10        0.79        0.74      1.06 o
   4  12  10        2.67        2.44      1.32 o
   5  12  10        6.14        9.58      1.48 o
   6  12  10       20.55       22.79      2.06 o
   7  12  10        0.45       -1.99      2.00 o
   3  13  10        5.23        3.08      2.99 o
   4  13  10        3.29        2.67      1.88 o
   5  13  10        2.38        0.70      1.31 o
  -2 -11  11        8.63        8.55      3.85 o
  -1 -11  11        1.31        3.93      1.99 o
   0 -11  11        3.69        5.47      4.91 o
   1 -11  11        5.44        9.07      2.54 o
   2 -11  11        0.41       -1.95      1.95 o
  -3 -10  11       27.47       28.92      2.68 o
  -2 -10  11       26.07       25.51      3.33 o
  -1 -10  11        4.16        1.66      1.62 o
   0 -10  11        6.01        7.04      2.46 o
   1 -10  11       17.03       19.75      3.17 o
   2 -10  11        0.51        0.33      1.95 o
   3 -10  11        4.78        4.21      2.21 o
   4 -10  11        2.06       -1.68      2.03 o
  -4  -9  11        2.48        4.90      4.45 o
  -3  -9  11        4.22        2.22      1.81 o
  -2  -9  11        2.23        3.51      1.91 o
  -1  -9  11       27.54       29.37      2.84 o
   0  -9  11        0.15        3.43      1.83 o
   1  -9  11       20.68       20.35      2.47 o
   2  -9  11        3.94        3.94      1.89 o
   3  -9  11        9.72       11.76      2.48 o
   4  -9  11        1.90        4.91      2.59 o
   5  -9  11        0.00       -1.70      2.01 o
  -5  -8  11        0.99       -0.32      1.99 o
  -4  -8  11        0.09        0.23      1.84 o
  -3  -8  11       12.15       14.52      2.43 o
  -2  -8  11        0.39        1.18      1.70 o
  -1  -8  11       65.01       67.25      3.68 o
   0  -8  11        4.19        5.04      1.64 o
   1  -8  11       20.00       23.84      2.64 o
   2  -8  11       16.26       17.70      1.86 o
   3  -8  11        4.99        6.64      1.85 o
   4  -8  11        0.84        2.83      1.65 o
   5  -8  11        0.59       -0.15      1.89 o
   6  -8  11        0.01       -0.73      1.86 o
  -5  -7  11        8.45        3.69      1.79 o
  -4  -7  11        2.46       -0.07      1.50 o
  -3  -7  11       93.69      108.77      3.94 o
  -2  -7  11        8.60        2.03      1.68 o
  -1  -7  11        4.54        3.39      1.43 o
   0  -7  11        5.85        4.09      1.51 o
   1  -7  11       21.59       17.60      1.92 o
   2  -7  11       17.01       18.14      2.42 o
   3  -7  11        0.07       -0.85      1.29 o
   4  -7  11        0.09        1.58      1.55 o
   5  -7  11       25.61       25.75      2.60 o
   6  -7  11       10.18        8.10      3.74 o
  -5  -6  11        0.62        0.91      1.73 o
  -4  -6  11        1.86        0.91      1.41 o
  -3  -6  11        0.00        0.09      1.15 o
  -2  -6  11        7.22        4.11      1.47 o
  -1  -6  11        0.01        1.58      1.21 o
   0  -6  11        1.55        1.04      1.21 o
   1  -6  11        0.79        1.48      1.14 o
   2  -6  11      156.25      163.36      4.81 o
   3  -6  11        2.05        2.56      1.22 o
   4  -6  11       57.57       55.88      2.64 o
   5  -6  11        1.17        1.16      1.39 o
   6  -6  11       13.67       17.37      2.89 o
   7  -6  11        0.40        1.35      1.76 o
  -6  -5  11       15.62       17.92      3.16 o
  -5  -5  11        1.43        1.46      1.67 o
  -4  -5  11        2.86        0.10      1.44 o
  -3  -5  11        7.23       12.97      1.82 o
  -2  -5  11       59.70       57.15      2.85 o
  -1  -5  11        0.60       -0.23      1.28 o
   0  -5  11       36.37       37.04      2.23 o
   1  -5  11       49.48       49.13      2.45 o
   2  -5  11       35.09       26.06      1.84 o
   3  -5  11        0.21        0.69      1.12 o
   4  -5  11       19.61       19.41      1.65 o
   5  -5  11      240.61      249.96      5.68 o
   6  -5  11        5.06        5.96      1.81 o
   7  -5  11       13.09        2.38      1.84 o
   8  -5  11       10.47        6.47      2.50 o
  -6  -4  11        0.01        0.31      1.63 o
  -5  -4  11        1.93        2.95      1.60 o
  -4  -4  11        2.24        2.26      1.47 o
  -3  -4  11       13.19        8.18      1.87 o
  -2  -4  11        0.10       -1.11      1.11 o
  -1  -4  11        1.54        2.30      1.28 o
   0  -4  11       60.07       61.22      2.72 o
   1  -4  11      100.39       85.23      3.17 o
   2  -4  11       85.32       84.53      3.13 o
   3  -4  11       46.08       52.86      3.00 o
   4  -4  11      212.53      215.02      4.66 o
   5  -4  11        4.92        5.00      1.26 o
   6  -4  11       37.38       43.32      2.99 o
   7  -4  11       21.13       20.69      2.33 o
   8  -4  11       54.56       62.82      7.39 o
  -6  -3  11        6.63        5.50      1.89 o
  -5  -3  11        1.63        1.83      1.72 o
  -4  -3  11        3.74        1.92      1.51 o
  -3  -3  11        7.22        5.77      1.79 o
  -2  -3  11        0.06       -1.11      1.11 o
  -1  -3  11       55.55       66.18      2.54 o
   0  -3  11       86.57       82.19      2.78 o
   1  -3  11        2.06       -0.12      0.92 o
   2  -3  11       19.95       13.53      1.42 o
   3  -3  11      246.92      256.56      5.69 o
   4  -3  11        0.03        0.08      1.06 o
   5  -3  11      174.60      162.65      3.90 o
   6  -3  11       17.72       19.40      2.51 o
   7  -3  11       28.41       21.11      2.14 o
   8  -3  11        0.15        1.60      1.79 o
   9  -3  11        7.56        4.73      6.77 o
  -6  -2  11        5.03        7.47      2.10 o
  -5  -2  11       13.81       11.95      1.99 o
  -4  -2  11       69.01       71.12      3.35 o
  -3  -2  11      126.48      111.72      4.43 o
  -2  -2  11       91.39       90.85      3.66 o
  -1  -2  11        1.55        0.69      1.03 o
   0  -2  11       89.07       98.90      2.99 o
   1  -2  11      146.30      155.99      3.78 o
   2  -2  11      159.97      164.12      3.85 o
   3  -2  11       16.93       13.07      1.40 o
   4  -2  11       65.70       63.97      2.48 o
   5  -2  11       10.05       11.68      1.35 o
   6  -2  11      410.83      398.36      8.47 o
   7  -2  11        0.72       -1.19      1.19 o
   8  -2  11        5.40        6.77      1.50 o
   9  -2  11        0.00        0.90      1.93 o
  -6  -1  11        2.51        2.49      2.26 o
  -5  -1  11        0.91       -1.36      1.36 o
  -4  -1  11      125.22      128.66      4.32 o
  -3  -1  11      110.41      122.05      4.02 o
  -2  -1  11      171.50      156.69      4.40 o
  -1  -1  11       42.14       43.76      2.11 o
   0  -1  11       34.01       38.05      1.96 o
   1  -1  11        5.18        3.05      1.08 o
   2  -1  11        1.02        0.49      0.97 o
   3  -1  11       53.44       50.09      2.17 o
   4  -1  11      146.91      139.88      3.58 o
   5  -1  11        0.56        1.45      1.02 o
   6  -1  11       17.21       21.54      2.00 o
   7  -1  11      225.54      231.98      5.80 o
   8  -1  11       15.05       19.29      2.11 o
   9  -1  11       31.56       32.45      2.89 o
  -6   0  11        0.08        0.57      2.00 o
  -5   0  11        1.29       -0.63      1.43 o
  -4   0  11        7.69        6.58      1.50 o
  -3   0  11        5.58        6.45      1.55 o
  -2   0  11        7.67        6.03      1.40 o
  -1   0  11      333.78      307.59      6.45 o
   0   0  11       95.21       93.50      3.18 o
   1   0  11        3.44        2.48      1.02 o
   2   0  11       82.62       72.89      2.48 o
   3   0  11       12.32       17.06      1.47 o
   4   0  11       29.21       23.37      1.64 o
   5   0  11       20.73       22.42      1.50 o
   6   0  11        5.98        7.24      1.53 o
   7   0  11       31.51       26.51      2.49 o
   8   0  11       10.63       11.41      1.80 o
   9   0  11        4.79        6.09      2.63 o
  -5   1  11        0.04       -1.77      2.33 o
  -4   1  11        1.35        1.11      1.38 o
  -3   1  11       24.27       24.44      2.13 o
  -2   1  11       28.91       25.46      2.05 o
  -1   1  11       95.58      105.29      3.48 o
   0   1  11      493.08      500.47      8.08 o
   1   1  11      208.42      212.99      4.14 o
   2   1  11      120.23      120.29      3.23 o
   3   1  11      366.39      361.71      6.35 o
   4   1  11        6.96        6.96      1.23 o
   5   1  11       28.43       24.95      1.73 o
   6   1  11        0.50        0.97      1.22 o
   7   1  11       12.78       10.71      1.95 o
   8   1  11       22.80       24.72      2.53 o
   9   1  11       10.56       21.50      4.05 o
  10   1  11        6.25        5.36      2.75 o
  -5   2  11       12.89       14.59      2.07 o
  -4   2  11        1.49        3.01      1.32 o
  -3   2  11       10.17       15.54      1.85 o
  -2   2  11       78.41       71.59      2.94 o
  -1   2  11      163.05      152.14      4.18 o
   0   2  11        0.60        0.90      1.10 o
   1   2  11        4.03        3.88      1.10 o
   2   2  11      441.55      445.81      6.77 o
   3   2  11      321.04      305.62      5.64 o
   4   2  11      176.88      173.08      4.37 o
   5   2  11        0.68        0.29      0.97 o
   6   2  11      104.64      100.91      3.49 o
   7   2  11        7.66        9.23      1.98 o
   8   2  11      186.61      182.43      8.61 o
   9   2  11       27.93       28.88      3.23 o
  10   2  11        0.01        1.14      2.21 o
  -5   3  11        0.10        1.36      1.50 o
  -4   3  11        0.28        0.66      1.32 o
  -3   3  11       33.84       29.26      2.48 o
  -2   3  11      145.36      140.89      4.16 o
  -1   3  11        1.99        0.19      1.17 o
   0   3  11      192.98      205.44      4.85 o
   1   3  11       24.84       26.64      2.38 o
   2   3  11        7.53       11.45      1.21 o
   3   3  11       61.87       60.49      2.30 o
   4   3  11      126.75      118.12      3.54 o
   5   3  11       23.95       25.27      1.95 o
   6   3  11        0.79       -0.68      1.14 o
   7   3  11        6.95        4.86      1.47 o
   8   3  11       48.43       50.62      3.75 o
   9   3  11       24.14       23.98      3.15 o
  10   3  11        1.36       -0.38      1.85 o
  -4   4  11       12.61       15.23      1.96 o
  -3   4  11       30.77       26.29      2.38 o
  -2   4  11       46.19       41.75      2.66 o
  -1   4  11      147.55      166.78      4.85 o
   0   4  11       31.39       27.13      2.05 o
   1   4  11      137.30      132.31      3.70 o
   2   4  11        5.10        4.79      1.25 o
   3   4  11        3.70        1.28      1.07 o
   4   4  11        4.83        3.50      1.22 o
   5   4  11       84.75       88.36      3.20 o
   6   4  11       22.42       19.16      1.90 o
   7   4  11        0.67        1.46      1.74 o
   8   4  11       12.30       11.07      4.01 o
   9   4  11       52.16       56.11      4.09 o
  10   4  11        2.38        3.40      2.13 o
  -4   5  11        0.00       -1.14      1.42 o
  -3   5  11        0.36       -1.23      1.34 o
  -2   5  11        6.98        7.97      1.76 o
  -1   5  11       47.37       45.99      2.64 o
   0   5  11       12.66       14.86      1.82 o
   1   5  11       49.88       55.59      2.41 o
   2   5  11       27.40       27.82      1.87 o
   3   5  11        5.35        2.95      1.18 o
   4   5  11      288.58      271.51      5.82 o
   5   5  11      142.43      130.98      3.89 o
   6   5  11       16.19       18.99      1.93 o
   7   5  11        2.10        1.29      1.44 o
   8   5  11       25.98       23.31      2.22 o
   9   5  11        0.30       -0.23      1.66 o
  10   5  11       23.65       29.57      3.62 o
  -4   6  11        1.98       -1.13      1.88 o
  -3   6  11       12.51       15.31      2.08 o
  -2   6  11       36.93       36.86      2.65 o
  -1   6  11       57.79       53.91      2.81 o
   0   6  11        0.80       -0.45      1.27 o
   1   6  11       24.07       26.01      2.03 o
   2   6  11        1.82        1.17      1.17 o
   3   6  11        6.68        6.45      1.28 o
   4   6  11       59.28       50.36      3.08 o
   5   6  11       14.67       15.14      2.06 o
   6   6  11        1.95        2.48      1.32 o
   7   6  11        6.96        9.43      1.89 o
   8   6  11       23.28       28.35      2.38 o
   9   6  11        3.11        4.53      3.99 o
  10   6  11        5.95       12.24      3.47 o
  -3   7  11       20.25       30.03      2.45 o
  -2   7  11        1.37        0.60      1.63 o
  -1   7  11        5.95        4.02      1.46 o
   0   7  11        3.92        1.98      1.35 o
   1   7  11       63.23       61.41      2.78 o
   2   7  11       17.38       13.65      1.71 o
   3   7  11       22.24       23.20      1.95 o
   4   7  11        1.67        2.33      1.43 o
   5   7  11        2.50        1.13      1.32 o
   6   7  11        0.67       -1.29      1.29 o
   7   7  11        1.07       -0.28      1.60 o
   8   7  11        1.18        3.44      2.08 o
   9   7  11        3.93        5.61      2.93 o
  -2   8  11       14.75       10.69      1.82 o
  -1   8  11       10.49       10.76      1.70 o
   0   8  11        0.37       -1.15      1.15 o
   1   8  11       53.52       56.18      2.68 o
   2   8  11       89.90       97.58      3.47 o
   3   8  11       71.02       65.61      2.95 o
   4   8  11        8.44        5.42      1.49 o
   5   8  11       13.62       12.55      1.86 o
   6   8  11       59.02       63.67      3.10 o
   7   8  11        3.40        5.86      2.94 o
   8   8  11       25.63       30.23      3.10 o
   9   8  11        3.63        7.64      2.39 o
  -2   9  11       13.59       10.00      2.58 o
  -1   9  11       55.81       62.61      2.92 o
   0   9  11        1.03       -1.17      1.17 o
   1   9  11       10.75       13.47      1.93 o
   2   9  11        6.02        3.87      1.35 o
   3   9  11        1.02        1.82      1.34 o
   4   9  11       55.22       52.11      2.66 o
   5   9  11       15.43       18.79      2.00 o
   6   9  11        0.80        1.54      1.47 o
   7   9  11        2.07        2.70      1.55 o
   8   9  11       11.87       17.12      2.60 o
   9   9  11        1.87        0.32      2.10 o
  -1  10  11       20.76       25.78      2.42 o
   0  10  11        0.00        0.20      1.16 o
   1  10  11        0.73       -0.55      1.20 o
   2  10  11        0.16       -0.74      1.10 o
   3  10  11        0.41        0.94      1.15 o
   4  10  11        0.56        2.10      1.32 o
   5  10  11        4.78        6.80      1.62 o
   6  10  11        5.34        8.28      1.72 o
   7  10  11        6.47        7.19      1.82 o
   8  10  11        4.18        1.66      1.95 o
   1  11  11        2.16        1.60      1.34 o
   2  11  11        0.65        1.93      1.44 o
   3  11  11        4.45        4.62      1.32 o
   4  11  11        0.18        0.08      1.19 o
   5  11  11        0.03       -0.19      1.33 o
   6  11  11        1.86        4.77      1.63 o
   7  11  11        0.16        3.72      1.59 o
   2  12  11        0.63        3.67      2.94 o
   3  12  11        0.05       -0.61      1.46 o
   4  12  11        0.59       -0.75      1.30 o
   5  12  11        1.96        1.52      1.32 o
   6  12  11        2.97        2.50      1.48 o
  -2 -10  12       17.46       14.79      2.29 o
  -1 -10  12       13.14       11.66      2.52 o
   0 -10  12        2.39        2.56      2.33 o
   1 -10  12        0.64        2.41      2.22 o
   2 -10  12        0.06       -0.75      3.69 o
  -3  -9  12        7.29       10.43      2.58 o
  -2  -9  12        2.68        3.62      1.82 o
  -1  -9  12        1.77        2.63      2.00 o
   0  -9  12        7.16        8.23      2.98 o
   1  -9  12        5.41        2.95      1.66 o
   2  -9  12        1.71        0.71      2.14 o
   3  -9  12        0.52       -0.28      1.98 o
   4  -9  12       48.99       47.33      3.84 o
  -4  -8  12        5.46        4.82      2.42 o
  -3  -8  12        1.20        4.30      2.20 o
  -2  -8  12        1.68        0.07      2.26 o
  -1  -8  12        8.65        6.65      1.97 o
   0  -8  12        1.64        1.93      1.60 o
   1  -8  12        8.28        8.22      1.88 o
   2  -8  12       14.09        7.43      1.75 o
   3  -8  12        6.01        7.41      2.02 o
   4  -8  12       12.37       12.15      2.69 o
   5  -8  12       29.31       30.35      3.29 o
  -4  -7  12        9.51       11.27      2.62 o
  -3  -7  12       13.70       12.68      2.63 o
  -2  -7  12       12.90       14.97      2.31 o
  -1  -7  12        6.55        5.85      1.66 o
   0  -7  12        0.92        1.52      1.67 o
   1  -7  12       26.06       36.06      2.55 o
   2  -7  12        0.14       -1.32      1.32 o
   3  -7  12        0.08        0.20      1.42 o
   4  -7  12       23.51       29.43      2.64 o
   5  -7  12       16.66       15.00      3.34 o
   6  -7  12        9.69       12.48      3.50 o
  -4  -6  12        2.95        1.55      1.61 o
  -3  -6  12       15.34       11.90      2.21 o
  -2  -6  12        9.68        6.07      2.75 o
  -1  -6  12       60.90       57.70      3.17 o
   0  -6  12       10.51        7.24      1.63 o
   1  -6  12        0.52       -1.50      1.85 o
   2  -6  12       12.22       13.62      1.80 o
   3  -6  12        0.01        0.07      1.69 o
   4  -6  12        2.41        4.27      1.52 o
   5  -6  12        0.03        1.96      1.63 o
   6  -6  12        3.99        5.08      2.28 o
   7  -6  12        0.07        0.03      2.63 o
  -5  -5  12        1.14        3.24      1.86 o
  -4  -5  12       14.89       14.31      2.24 o
  -3  -5  12        8.05        9.33      1.78 o
  -2  -5  12        4.28        2.63      1.50 o
  -1  -5  12        0.26        0.29      1.79 o
   0  -5  12       27.96       28.89      2.23 o
   1  -5  12        1.39        0.95      1.22 o
   2  -5  12       66.95       70.75      3.32 o
   3  -5  12        1.44        4.45      1.37 o
   4  -5  12      121.35      124.22      3.64 o
   5  -5  12        1.80        2.32      1.40 o
   6  -5  12       15.29       15.76      2.80 o
   7  -5  12        1.31        5.26      2.35 o
  -5  -4  12       17.10       16.19      2.49 o
  -4  -4  12        1.22        0.20      1.39 o
  -3  -4  12        1.21        1.76      1.82 o
  -2  -4  12        7.43        6.41      1.85 o
  -1  -4  12       36.33       37.07      2.44 o
   0  -4  12       13.81       19.27      1.90 o
   1  -4  12        0.00        0.96      1.30 o
   2  -4  12      167.58      167.17      4.59 o
   3  -4  12      104.07      101.77      3.27 o
   4  -4  12        8.90       11.55      1.56 o
   5  -4  12       82.72       94.91      3.12 o
   6  -4  12        0.00        1.10      1.69 o
   7  -4  12        0.60        3.38      2.17 o
   8  -4  12        0.57        3.18      2.07 o
  -5  -3  12        5.52        5.62      2.12 o
  -4  -3  12        9.38       12.11      1.96 o
  -3  -3  12        4.14        2.23      1.54 o
  -2  -3  12       61.99       64.90      3.49 o
  -1  -3  12       96.39      127.59      4.64 o
   0  -3  12        0.77        0.08      1.19 o
   1  -3  12        0.74       -1.14      1.14 o
   2  -3  12       71.82       78.84      3.77 o
   3  -3  12       40.73       35.08      2.29 o
   4  -3  12        1.48       -0.28      1.13 o
   5  -3  12        4.32        4.20      1.27 o
   6  -3  12       33.21       34.77      2.42 o
   7  -3  12       10.74       10.13      2.24 o
   8  -3  12        1.39        0.21      3.51 o
  -5  -2  12        2.08       -0.04      1.58 o
  -4  -2  12       49.85       50.21      4.04 o
  -3  -2  12       52.87       60.71      3.69 o
  -2  -2  12       16.29        7.54      1.83 o
  -1  -2  12      216.89      224.63      6.32 o
   0  -2  12        1.34       -0.46      1.09 o
   1  -2  12        8.60        7.24      1.32 o
   2  -2  12       63.83       61.69      3.27 o
   3  -2  12      129.53      128.68      3.97 o
   4  -2  12       59.64       54.71      2.39 o
   5  -2  12        1.23        2.90      1.15 o
   6  -2  12        0.72        1.15      1.32 o
   7  -2  12        1.01       -0.15      1.80 o
   8  -2  12        4.52        5.96      1.88 o
  -5  -1  12        5.49        9.08      1.86 o
  -4  -1  12       25.89       25.59      2.69 o
  -3  -1  12      133.16      150.26      5.55 o
  -2  -1  12       44.06       39.69      2.52 o
  -1  -1  12        1.71        0.12      1.27 o
   0  -1  12        8.92        8.40      1.60 o
   1  -1  12       15.33       14.97      1.51 o
   2  -1  12        9.20       13.01      1.44 o
   3  -1  12       81.50       78.59      2.75 o
   4  -1  12       23.94       25.79      2.05 o
   5  -1  12       36.65       37.04      2.00 o
   6  -1  12       89.83       86.84      4.08 o
   7  -1  12       21.78       17.12      2.52 o
   8  -1  12       32.11       36.13      2.96 o
   9  -1  12       10.52        8.35      2.07 o
  -5   0  12        1.89        3.07      1.65 o
  -4   0  12        0.44        1.15      1.46 o
  -3   0  12       24.11       29.65      2.34 o
  -2   0  12       24.94       24.48      2.11 o
  -1   0  12      159.59      174.37      4.76 o
   0   0  12       30.73       30.08      2.17 o
   1   0  12        5.20        2.66      1.29 o
   2   0  12       39.45       43.11      2.12 o
   3   0  12      237.77      241.39      5.00 o
   4   0  12       87.57       93.62      3.02 o
   5   0  12        2.69       -1.00      1.78 o
   6   0  12       26.00       24.61      2.34 o
   7   0  12       32.84       28.40      2.57 o
   8   0  12        0.06        0.66      1.56 o
   9   0  12        5.56        3.17      1.88 o
  -5   1  12        0.64       -1.35      1.60 o
  -4   1  12       11.10       12.04      2.13 o
  -3   1  12        3.79        3.23      1.50 o
  -2   1  12       28.57       29.51      2.26 o
  -1   1  12      159.61      148.16      4.30 o
   0   1  12      120.51      118.84      3.76 o
   1   1  12      173.18      181.90      4.69 o
   2   1  12       62.99       70.18      3.01 o
   3   1  12       36.58       34.51      2.19 o
   4   1  12       26.98       25.07      1.98 o
   5   1  12        1.48        1.28      1.31 o
   6   1  12        8.30        6.71      1.78 o
   7   1  12        2.54        3.34      1.64 o
   8   1  12        0.16        0.57      1.58 o
   9   1  12        1.40        3.28      1.80 o
  -4   2  12       38.54       45.05      2.84 o
  -3   2  12        0.15       -1.18      1.46 o
  -2   2  12        0.05       -0.58      1.76 o
  -1   2  12        0.53        0.62      1.24 o
   0   2  12       32.69       30.21      2.12 o
   1   2  12       15.27       13.51      1.66 o
   2   2  12      120.17      124.38      3.78 o
   3   2  12        5.55        6.16      1.50 o
   4   2  12        5.86        4.53      1.36 o
   5   2  12        0.61        0.43      1.88 o
   6   2  12        1.31        1.18      1.26 o
   7   2  12       11.41       11.68      2.20 o
   8   2  12       10.58       14.00      2.26 o
   9   2  12        6.23        6.94      2.01 o
  -4   3  12        2.08        5.67      1.72 o
  -3   3  12        0.61       -0.22      1.44 o
  -2   3  12        7.80        4.39      1.58 o
  -1   3  12       13.80       13.11      2.57 o
   0   3  12       91.83       86.52      4.07 o
   1   3  12        3.91        1.05      1.62 o
   2   3  12        3.12        3.05      1.24 o
   3   3  12      128.02      128.75      3.82 o
   4   3  12       16.13       18.73      2.39 o
   5   3  12        3.17        1.79      1.40 o
   6   3  12       48.34       43.95      2.54 o
   7   3  12        0.43       -0.88      1.39 o
   8   3  12        0.08       -0.72      1.47 o
   9   3  12        1.05        0.59      1.88 o
  -4   4  12        0.05        2.64      1.72 o
  -3   4  12        1.70       -0.05      1.53 o
  -2   4  12       15.17       11.87      2.02 o
  -1   4  12       36.49       35.83      2.54 o
   0   4  12       12.13       16.93      1.95 o
   1   4  12        2.42        1.79      1.19 o
   2   4  12        1.46        0.09      1.06 o
   3   4  12       37.34       31.81      2.13 o
   4   4  12      153.76      142.80      4.11 o
   5   4  12       11.26       10.26      1.72 o
   6   4  12        0.58        0.29      1.26 o
   7   4  12        2.58        3.32      1.49 o
   8   4  12       21.18       26.54      2.67 o
   9   4  12        0.08        0.20      1.95 o
  -3   5  12        9.37        7.73      1.93 o
  -2   5  12        0.52        1.46      1.98 o
  -1   5  12        6.03        8.69      1.73 o
   0   5  12        0.01       -0.84      1.32 o
   1   5  12        0.15       -1.17      1.17 o
   2   5  12        0.53       -0.08      1.22 o
   3   5  12        0.93       -0.61      1.08 o
   4   5  12       51.33       45.00      2.39 o
   5   5  12        2.95        2.75      1.35 o
   6   5  12       90.06       87.29      5.17 o
   7   5  12        0.68        1.78      1.39 o
   8   5  12        1.32       -1.21      1.39 o
   9   5  12        0.37        2.86      1.98 o
  -3   6  12       11.69       12.04      2.10 o
  -2   6  12        1.12       -0.64      2.16 o
  -1   6  12       49.02       54.75      2.99 o
   0   6  12        9.97       13.60      1.93 o
   1   6  12        0.40       -1.61      1.61 o
   2   6  12        5.67        6.67      1.54 o
   3   6  12        0.58       -0.24      1.22 o
   4   6  12       23.96       28.99      2.82 o
   5   6  12       33.38       24.99      2.27 o
   6   6  12       15.63       11.42      2.01 o
   7   6  12       11.41       13.29      2.08 o
   8   6  12        9.59        9.11      2.08 o
   9   6  12        4.54        7.13      2.98 o
  -2   7  12       11.63        7.14      1.84 o
  -1   7  12       11.63        7.36      2.00 o
   0   7  12       21.48       32.32      3.14 o
   1   7  12        0.68       -1.24      1.24 o
   2   7  12        6.66        8.50      1.91 o
   3   7  12        4.25        3.82      1.47 o
   4   7  12        0.62        2.61      1.46 o
   5   7  12       25.97       24.65      2.28 o
   6   7  12        0.02        1.23      1.44 o
   7   7  12       41.22       39.19      3.54 o
   8   7  12       36.80       40.15      3.01 o
   9   7  12        0.00        0.27      2.38 o
  -1   8  12       14.34       15.91      2.05 o
   0   8  12        2.59        4.30      1.53 o
   1   8  12        6.41        6.22      1.57 o
   2   8  12       14.82       11.53      1.75 o
   3   8  12       31.46       27.21      2.18 o
   4   8  12        1.43        0.71      1.42 o
   5   8  12        0.16        2.85      1.46 o
   6   8  12        6.42        5.07      1.64 o
   7   8  12        0.07       -1.17      1.48 o
   8   8  12       10.47       12.75      2.12 o
  -1   9  12       37.89       48.24      6.31 o
   0   9  12        4.39        4.25      1.61 o
   1   9  12       18.54       19.53      1.95 o
   2   9  12       25.96       27.90      2.16 o
   3   9  12        6.63        6.82      1.62 o
   4   9  12       37.62       44.83      2.65 o
   5   9  12        0.19        0.31      2.25 o
   6   9  12        5.71        4.49      1.63 o
   7   9  12        1.47        2.90      1.64 o
   8   9  12        3.82        4.79      2.68 o
   1  10  12        5.16        5.88      1.53 o
   2  10  12       21.58       19.62      1.94 o
   3  10  12        5.77        3.30      1.45 o
   4  10  12        4.38        1.12      1.36 o
   5  10  12        4.34        8.41      1.78 o
   6  10  12        5.61        5.14      1.73 o
   7  10  12        0.36        1.89      1.62 o
   2  11  12        0.28       -1.38      1.41 o
   3  11  12        9.15       13.49      1.74 o
   4  11  12        0.17       -1.23      1.23 o
   5  11  12        0.89        1.98      1.44 o
   6  11  12        3.47        1.14      1.55 o
  -1  -9  13        5.45       11.20      2.52 o
   0  -9  13       72.62       79.84      4.33 o
   1  -9  13        9.83       10.23      2.32 o
   2  -9  13        3.90        5.05      2.57 o
  -2  -8  13        0.28        4.83      2.14 o
  -1  -8  13       17.52       18.37      2.81 o
   0  -8  13        5.60        8.99      2.08 o
   1  -8  13       57.48       61.28      3.28 o
   2  -8  13        0.27       -0.31      1.73 o
   3  -8  13        9.26        9.42      2.21 o
   4  -8  13        1.76       -0.97      2.51 o
  -3  -7  13       20.08       18.27      3.08 o
  -2  -7  13       10.67        6.05      2.41 o
  -1  -7  13        0.97        1.51      2.13 o
   0  -7  13        0.51        0.43      1.71 o
   1  -7  13       19.32       23.48      2.40 o
   2  -7  13        0.33        1.04      2.08 o
   3  -7  13       14.77       14.13      2.06 o
   4  -7  13        2.07       -0.53      1.71 o
   5  -7  13       17.33       21.41      3.15 o
  -3  -6  13        0.00        0.38      1.45 o
  -2  -6  13       16.12       21.19      4.01 o
  -1  -6  13        0.30       -1.73      1.73 o
   0  -6  13        0.25        0.46      1.42 o
   1  -6  13       15.16       20.63      2.06 o
   2  -6  13        0.70        2.10      1.60 o
   3  -6  13        3.17        0.19      1.46 o
   4  -6  13       13.92       19.87      2.17 o
   5  -6  13        0.15        2.03      2.27 o
   6  -6  13       27.36       24.46      3.37 o
  -4  -5  13        5.91        9.82      2.15 o
  -3  -5  13       31.18       30.76      2.68 o
  -2  -5  13        1.30        3.47      1.64 o
  -1  -5  13        4.87        7.04      1.85 o
   0  -5  13       15.47       17.15      2.26 o
   1  -5  13        0.99        1.08      1.41 o
   2  -5  13       86.40       80.92      3.20 o
   3  -5  13       26.26       26.86      2.08 o
   4  -5  13        1.85        3.18      1.53 o
   5  -5  13        3.71        4.60      1.85 o
   6  -5  13        0.30       -1.70      2.00 o
   7  -5  13       93.27       91.72      6.41 o
  -4  -4  13        0.29        0.66      1.57 o
  -3  -4  13       12.78       13.04      2.21 o
  -2  -4  13        0.13       -0.58      1.55 o
  -1  -4  13        0.11        2.80      1.64 o
   0  -4  13       16.40       18.79      2.48 o
   1  -4  13        0.41        0.47      1.35 o
   2  -4  13        2.28        0.79      1.32 o
   3  -4  13      106.34      100.21      3.38 o
   4  -4  13       16.68       17.95      1.78 o
   5  -4  13        0.11        1.25      1.46 o
   6  -4  13        0.29       -1.74      1.74 o
   7  -4  13        0.43        4.55      2.84 o
  -4  -3  13        0.01       -0.28      1.51 o
  -3  -3  13        0.33       -1.03      1.45 o
  -2  -3  13        0.49        1.05      1.58 o
  -1  -3  13        1.61        2.14      1.55 o
   0  -3  13      122.67      123.86      4.66 o
   1  -3  13       44.76       57.76      3.27 o
   2  -3  13      160.86      157.48      4.64 o
   3  -3  13       67.25       60.79      2.93 o
   4  -3  13        1.42        0.28      1.12 o
   5  -3  13       25.36       34.59      2.45 o
   6  -3  13        6.34        5.88      2.65 o
   7  -3  13        2.49        2.64      2.07 o
   8  -3  13        6.96        7.68      3.69 o
  -4  -2  13        3.91        4.15      1.80 o
  -3  -2  13       18.09       16.40      2.42 o
  -2  -2  13        3.04        1.50      1.57 o
  -1  -2  13       12.07       15.95      2.25 o
   0  -2  13       14.11       13.30      2.06 o
   1  -2  13      162.00      170.39      5.43 o
   2  -2  13       50.22       55.92      3.18 o
   3  -2  13      146.02      141.30      4.35 o
   4  -2  13       20.36       15.21      1.90 o
   5  -2  13        9.31        8.16      1.84 o
   6  -2  13        1.58        2.73      1.68 o
   7  -2  13        5.88        6.33      1.77 o
   8  -2  13       12.03        8.47      3.41 o
  -4  -1  13       23.41       23.82      2.48 o
  -3  -1  13        0.80        0.80      1.68 o
  -2  -1  13        5.15        5.66      1.84 o
  -1  -1  13       65.55       61.35      3.46 o
   0  -1  13        0.45       -0.12      1.41 o
   1  -1  13       12.82       19.01      2.24 o
   2  -1  13       14.68       11.97      2.01 o
   3  -1  13      114.21      110.01      4.33 o
   4  -1  13       65.15       59.23      3.23 o
   5  -1  13        8.76        7.39      1.79 o
   6  -1  13       28.02       29.91      3.40 o
   7  -1  13        0.13        2.44      1.60 o
   8  -1  13        7.87       11.84      2.30 o
  -4   0  13       10.31       11.93      2.77 o
  -3   0  13        4.88        4.28      1.87 o
  -2   0  13        0.28       -1.78      1.83 o
  -1   0  13        6.15        5.33      1.53 o
   0   0  13        5.43        3.81      1.81 o
   1   0  13      172.95      172.56      5.75 o
   2   0  13       25.31       24.59      2.48 o
   3   0  13        0.17       -0.75      1.25 o
   4   0  13      111.27      115.86      4.36 o
   5   0  13        9.39        5.09      1.98 o
   6   0  13        6.88        2.32      2.09 o
   7   0  13       17.93       26.05      2.85 o
   8   0  13        0.92        1.80      2.03 o
  -4   1  13        1.03       -0.60      1.67 o
  -3   1  13       52.44       57.38      4.47 o
  -2   1  13        4.50        4.72      2.11 o
  -1   1  13        5.31        2.59      1.42 o
   0   1  13        3.01        0.84      1.33 o
   1   1  13       39.38       40.70      2.44 o
   2   1  13      189.84      182.01      4.83 o
   3   1  13       23.35       15.80      1.84 o
   4   1  13       17.14       17.78      1.90 o
   5   1  13       13.51       13.62      2.02 o
   6   1  13        2.18        2.73      1.61 o
   7   1  13       17.27       18.42      2.90 o
   8   1  13       21.72       25.14      3.63 o
   9   1  13        2.51        1.00      1.58 o
  -4   2  13        0.12        4.79      3.81 o
  -3   2  13        4.79        7.64      1.99 o
  -2   2  13        0.11       -0.14      1.54 o
  -1   2  13       49.60       46.91      2.67 o
   0   2  13       14.37       14.24      1.83 o
   1   2  13        0.20       -0.90      1.54 o
   2   2  13        3.56       -1.20      1.20 o
   3   2  13       99.61       99.41      3.54 o
   4   2  13        8.52       10.74      1.71 o
   5   2  13        0.09       -0.08      1.27 o
   6   2  13       22.93       18.20      2.27 o
   7   2  13        6.93        7.13      1.87 o
   8   2  13       27.87       30.14      2.91 o
   9   2  13        0.25       -0.60      1.46 o
  -3   3  13       15.28       18.41      2.44 o
  -2   3  13        3.38        4.91      1.75 o
  -1   3  13        1.02        0.03      1.39 o
   0   3  13        5.45        6.83      1.56 o
   1   3  13        5.44        1.63      1.28 o
   2   3  13       22.43       25.50      2.32 o
   3   3  13       88.05       76.49      3.71 o
   4   3  13      175.66      168.89      5.30 o
   5   3  13        0.02        0.45      1.30 o
   6   3  13       15.38       19.62      2.04 o
   7   3  13       33.22       38.73      3.05 o
   8   3  13        1.18        0.78      1.63 o
   9   3  13        0.03        2.01      1.65 o
  -3   4  13        1.56        3.34      1.81 o
  -2   4  13        0.05        0.70      1.94 o
  -1   4  13        0.31        0.69      1.77 o
   0   4  13        0.05       -1.21      1.21 o
   1   4  13       47.23       47.59      2.81 o
   2   4  13       22.87       20.06      1.94 o
   3   4  13        5.61        7.96      1.55 o
   4   4  13        3.76        6.82      1.54 o
   5   4  13        8.08       10.71      1.78 o
   6   4  13      115.96      114.30      3.99 o
   7   4  13        1.17        0.02      1.60 o
   8   4  13        0.31        0.52      1.66 o
   9   4  13        3.17        2.39      1.62 o
  -2   5  13       11.47       12.15      2.09 o
  -1   5  13        6.56        5.82      1.85 o
   0   5  13        1.26        0.90      1.48 o
   1   5  13       36.02       37.03      2.57 o
   2   5  13        4.92        6.74      1.88 o
   3   5  13       19.69       20.39      2.13 o
   4   5  13       71.17       75.88      5.53 o
   5   5  13        8.81       10.66      1.76 o
   6   5  13        0.01        0.46      1.43 o
   7   5  13        5.80        2.92      1.56 o
   8   5  13        0.01       -1.75      1.75 o
   9   5  13        0.06       -1.91      1.91 o
  -2   6  13        0.60       -0.49      1.69 o
  -1   6  13        0.01       -1.46      1.46 o
   0   6  13        7.46       10.17      1.87 o
   1   6  13        4.81       11.77      1.88 o
   2   6  13        6.55        4.39      1.72 o
   3   6  13        1.56        3.87      1.55 o
   4   6  13       10.98        7.94      1.77 o
   5   6  13        0.02        1.58      1.49 o
   6   6  13        1.64        0.67      1.49 o
   7   6  13       11.74       13.43      2.20 o
   8   6  13        7.27        9.03      2.49 o
  -1   7  13        3.63       -0.55      1.57 o
   0   7  13       11.88       15.02      2.04 o
   1   7  13        1.47        3.75      1.66 o
   2   7  13       14.50       11.82      1.90 o
   3   7  13       11.86       15.75      1.98 o
   4   7  13        8.20        8.49      1.81 o
   5   7  13        1.98        1.48      1.52 o
   6   7  13        0.61       -1.53      1.53 o
   7   7  13        7.18        7.88      2.05 o
   8   7  13       20.83       22.99      3.69 o
   0   8  13        7.87       10.40      1.95 o
   1   8  13        1.55       -1.06      1.47 o
   2   8  13       16.31       14.89      1.98 o
   3   8  13       16.65       15.25      2.03 o
   4   8  13        2.34        0.86      1.69 o
   5   8  13        0.00       -0.03      1.40 o
   6   8  13        8.04        6.29      1.79 o
   7   8  13        0.31       -1.28      1.53 o
   8   8  13        2.76        7.44      2.06 o
   1   9  13       10.29       10.71      1.84 o
   2   9  13       16.69       16.90      2.07 o
   3   9  13       25.03       20.46      3.14 o
   4   9  13        0.30       -0.94      1.37 o
   5   9  13        1.31        1.15      1.42 o
   6   9  13       15.50       17.76      2.26 o
   7   9  13       10.22       12.44      2.23 o
   2  10  13       10.37        8.20      1.71 o
   3  10  13        4.22        6.00      1.65 o
   4  10  13        4.11        4.45      1.59 o
   5  10  13        0.97       -0.30      1.46 o
   6  10  13        1.56        4.75      1.78 o
   0  -8  14        0.99       -2.52      2.52 o
   1  -8  14        7.12        5.73      2.17 o
   2  -8  14        3.48        1.17      1.96 o
  -1  -7  14        1.62        1.05      2.15 o
   0  -7  14       11.52       16.04      2.68 o
   1  -7  14       18.28       22.38      2.82 o
   2  -7  14        3.11        3.89      1.79 o
   3  -7  14       12.15       12.76      2.93 o
   4  -7  14        0.51        0.63      1.98 o
  -2  -6  14        3.87        3.66      1.94 o
  -1  -6  14       23.91       22.24      4.40 o
   0  -6  14       14.88       20.73      3.07 o
   1  -6  14       35.03       37.47      3.17 o
   2  -6  14       32.45       35.83      3.06 o
   3  -6  14        3.02       -1.75      1.75 o
   4  -6  14        5.31        5.52      1.87 o
   5  -6  14       16.07       21.10      6.74 o
  -3  -5  14        0.17        2.44      4.03 o
  -2  -5  14        5.34        5.59      2.15 o
  -1  -5  14        0.00        0.80      1.54 o
   0  -5  14        0.37        1.81      1.66 o
   1  -5  14        1.84       -0.16      1.57 o
   2  -5  14       29.50       26.27      2.42 o
   3  -5  14        1.79        1.69      1.57 o
   4  -5  14        0.24       -0.20      1.87 o
   5  -5  14        2.83        0.83      1.97 o
   6  -5  14        1.28        0.56      2.57 o
  -3  -4  14       25.29       24.63      4.89 o
  -2  -4  14        8.01       11.00      2.18 o
  -1  -4  14        0.01        1.37      1.70 o
   0  -4  14        6.70       16.91      2.35 o
   1  -4  14       17.94       22.70      3.09 o
   2  -4  14        0.27       -1.41      1.41 o
   3  -4  14        9.49        7.66      1.79 o
   4  -4  14        0.14        0.79      1.38 o
   5  -4  14       35.75       35.79      3.37 o
   6  -4  14        0.19        0.38      2.45 o
  -3  -3  14       12.17       21.23      2.75 o
  -2  -3  14        0.30       -0.44      1.62 o
  -1  -3  14        3.34        5.40      1.90 o
   0  -3  14        0.04        0.32      1.50 o
   1  -3  14        2.51        4.33      1.71 o
   2  -3  14       25.25       17.81      2.34 o
   3  -3  14        3.12        3.56      1.63 o
   4  -3  14        7.32        7.35      1.72 o
   5  -3  14       24.33       20.62      3.59 o
   6  -3  14        0.50       -0.92      1.51 o
   7  -3  14        0.17        3.10      2.09 o
  -3  -2  14        3.37        5.06      2.31 o
  -2  -2  14        0.28        0.42      1.64 o
  -1  -2  14        0.01       -1.51      1.51 o
   0  -2  14        5.03        4.74      1.78 o
   1  -2  14        0.01        0.62      1.46 o
   2  -2  14        7.95        2.31      1.94 o
   3  -2  14       72.70       71.16      3.61 o
   4  -2  14        9.12       10.72      2.26 o
   5  -2  14        1.79        0.58      1.54 o
   6  -2  14       16.66       14.65      2.23 o
   7  -2  14        0.41        2.88      1.78 o
  -3  -1  14        2.45        4.80      1.95 o
  -2  -1  14       16.02       11.17      3.01 o
  -1  -1  14        2.78        2.48      1.74 o
   0  -1  14       16.03       16.50      2.71 o
   1  -1  14       16.13       21.83      2.43 o
   2  -1  14        6.41        6.85      1.91 o
   3  -1  14        4.71        5.58      1.87 o
   4  -1  14       51.14       38.66      2.88 o
   5  -1  14       47.21       59.87      3.49 o
   6  -1  14        0.10        0.62      1.65 o
   7  -1  14        9.85        9.33      2.05 o
   8  -1  14       18.76       20.86      3.21 o
  -3   0  14       12.35       17.64      3.90 o
  -2   0  14       19.65       20.38      2.48 o
  -1   0  14        3.11        3.49      1.62 o
   0   0  14        1.28        1.64      1.69 o
   1   0  14        9.35        6.36      1.85 o
   2   0  14        1.31       -0.13      1.41 o
   3   0  14       27.88       36.93      2.85 o
   4   0  14       10.33        8.68      1.98 o
   5   0  14       42.23       39.57      2.96 o
   6   0  14       34.52       37.02      3.00 o
   7   0  14        0.71        0.24      1.68 o
   8   0  14        0.34        1.78      1.82 o
  -3   1  14       11.89       11.14      3.18 o
  -2   1  14       31.67       28.73      3.27 o
  -1   1  14        0.01        2.29      1.57 o
   0   1  14        0.31       -0.86      1.25 o
   1   1  14        0.95       -0.10      1.29 o
   2   1  14        0.38        0.26      1.35 o
   3   1  14       19.99       18.49      2.28 o
   4   1  14        3.76        1.57      1.57 o
   5   1  14        7.47       10.57      2.04 o
   6   1  14        0.33        1.20      1.57 o
   7   1  14        0.75        1.65      1.71 o
   8   1  14        1.25       -1.34      1.64 o
  -2   2  14       13.73       18.07      4.01 o
  -1   2  14        8.77        3.92      1.73 o
   0   2  14       67.88       69.01      3.23 o
   1   2  14        0.26        0.25      1.34 o
   2   2  14       15.84       12.70      2.31 o
   3   2  14        1.43        0.60      1.36 o
   4   2  14      130.51      132.91      4.30 o
   5   2  14       72.72       66.90      4.23 o
   6   2  14       15.26       16.55      3.81 o
   7   2  14       10.75       15.01      2.33 o
   8   2  14        0.08       -0.45      1.65 o
  -2   3  14        2.63        3.34      1.90 o
  -1   3  14       10.96       15.13      2.24 o
   0   3  14        1.84        1.10      1.63 o
   1   3  14       21.82       18.49      2.81 o
   2   3  14        2.97        3.94      1.52 o
   3   3  14       43.54       47.74      2.72 o
   4   3  14        0.17        1.40      1.39 o
   5   3  14        3.69        3.79      1.52 o
   6   3  14       26.49       23.98      2.59 o
   7   3  14        7.36        7.77      1.98 o
   8   3  14        0.53        1.75      1.81 o
  -2   4  14       11.94        9.75      2.15 o
  -1   4  14        0.98       -0.27      1.59 o
   0   4  14        2.33        3.27      2.16 o
   1   4  14        0.02        0.17      1.46 o
   2   4  14       12.62       12.09      2.00 o
   3   4  14        0.09        1.24      1.55 o
   4   4  14       15.08       16.03      1.95 o
   5   4  14       36.60       35.97      2.54 o
   6   4  14        0.88       -1.45      1.45 o
   7   4  14       15.87       15.07      2.30 o
   8   4  14        2.94        3.19      1.91 o
  -1   5  14        0.39       -0.22      1.58 o
   0   5  14        7.24        6.20      1.80 o
   1   5  14        0.05       -1.32      1.32 o
   2   5  14        7.86        9.09      1.94 o
   3   5  14       42.06       37.21      2.72 o
   4   5  14       21.37       18.00      2.23 o
   5   5  14        1.02       -0.29      1.47 o
   6   5  14        0.36        1.73      1.71 o
   7   5  14        0.43       -0.04      1.93 o
   8   5  14        0.00        0.41      1.93 o
  -1   6  14        1.59        0.47      1.93 o
   0   6  14        1.25        0.13      1.55 o
   1   6  14        2.15        1.79      1.77 o
   2   6  14        0.03        3.04      1.57 o
   3   6  14       13.83       13.16      2.02 o
   4   6  14        2.17        2.40      1.60 o
   5   6  14        8.65       12.72      2.09 o
   6   6  14        4.31        4.40      1.77 o
   7   6  14        0.08        0.44      2.52 o
   8   6  14        0.04       -0.80      2.24 o
   0   7  14       17.05       16.44      2.27 o
   1   7  14        9.81       13.66      2.08 o
   2   7  14        8.28       10.14      1.95 o
   3   7  14        4.55        5.02      1.71 o
   4   7  14        2.40        7.36      1.83 o
   5   7  14        1.87        1.46      1.61 o
   6   7  14        0.05        0.00      1.57 o
   7   7  14        1.48        0.86      1.69 o
   1   8  14       18.75       25.82      2.47 o
   2   8  14        0.27        1.11      1.57 o
   3   8  14        4.68        2.46      1.69 o
   4   8  14        3.69        3.93      1.72 o
   5   8  14        1.02       -0.42      1.60 o
   6   8  14        1.00       -0.29      1.62 o
   7   8  14        0.14       -0.12      2.15 o
   3   9  14        8.81        8.74      1.93 o
   4   9  14        0.01        2.01      1.63 o
   5   9  14        0.84        0.58      1.68 o
   0  -6  15        0.39       -0.38      2.23 o
   1  -6  15        3.25        0.56      2.59 o
   2  -6  15       12.79       15.00      3.43 o
   3  -6  15        0.04       -1.81      1.81 o
  -1  -5  15        0.47        0.53      1.73 o
   0  -5  15       22.05       21.15      3.37 o
   1  -5  15       52.07       48.42      3.46 o
   2  -5  15       50.62       45.73      3.55 o
   3  -5  15        8.29        8.18      2.30 o
   4  -5  15        2.66        1.39      1.91 o
  -1  -4  15        5.67        6.21      2.51 o
   0  -4  15       14.18       15.31      2.40 o
   1  -4  15       13.71       14.81      2.40 o
   2  -4  15        9.17        8.80      2.12 o
   3  -4  15        6.31        3.66      2.03 o
   4  -4  15        4.57        6.72      1.78 o
   5  -4  15        0.25       -1.18      2.35 o
  -2  -3  15        0.37       -0.17      2.44 o
  -1  -3  15        1.91        1.74      1.77 o
   0  -3  15       33.48       39.96      3.27 o
   1  -3  15       34.07       42.90      3.24 o
   2  -3  15        0.36        1.01      1.63 o
   3  -3  15        3.15        4.36      1.92 o
   4  -3  15        2.84        3.33      1.74 o
   5  -3  15        1.54        0.34      1.70 o
   6  -3  15        0.09        1.09      2.11 o
  -2  -2  15        2.32        2.64      1.86 o
  -1  -2  15        1.87        1.52      1.70 o
   0  -2  15        8.17        4.14      1.83 o
   1  -2  15       46.32       39.40      3.12 o
   2  -2  15       10.22        9.23      2.09 o
   3  -2  15        5.18        7.75      2.06 o
   4  -2  15       30.56       28.32      3.79 o
   5  -2  15       13.98       13.77      2.34 o
   6  -2  15       13.67       14.53      2.36 o
  -2  -1  15        0.17       -1.52      1.52 o
  -1  -1  15        0.03       -1.95      2.89 o
   0  -1  15        1.93        2.64      1.72 o
   1  -1  15        2.37        4.66      1.86 o
   2  -1  15       32.15       38.58      3.05 o
   3  -1  15       10.16       13.44      2.30 o
   4  -1  15        0.14        0.16      1.52 o
   5  -1  15       34.94       40.12      3.18 o
   6  -1  15        3.14        1.00      2.16 o
   7  -1  15       11.05       13.63      2.51 o
  -2   0  15       21.51       19.27      3.01 o
  -1   0  15       14.83       17.07      2.66 o
   0   0  15        6.82        6.06      2.88 o
   1   0  15        2.29        0.87      1.78 o
   2   0  15       16.78       15.93      2.33 o
   3   0  15       33.69       35.42      2.97 o
   4   0  15        3.67        4.70      2.72 o
   5   0  15        6.42        6.85      1.87 o
   6   0  15        6.32        8.00      2.18 o
   7   0  15        0.75        4.05      1.97 o
  -1   1  15       26.42       33.33      3.48 o
   0   1  15        2.22       -1.32      1.68 o
   1   1  15        2.10        0.06      1.97 o
   2   1  15        0.20       -1.36      1.36 o
   3   1  15        1.31        3.85      1.78 o
   4   1  15       63.96       52.40      3.53 o
   5   1  15        8.79       10.30      2.19 o
   6   1  15       34.14       42.12      3.31 o
   7   1  15        1.16        0.89      1.79 o
  -1   2  15        4.41        3.75      2.15 o
   0   2  15       11.01       16.15      2.72 o
   1   2  15        7.42        4.32      2.38 o
   2   2  15        0.11        0.83      1.95 o
   3   2  15        0.02       -0.24      1.56 o
   4   2  15        0.31        0.62      1.46 o
   5   2  15        3.55        2.80      1.77 o
   6   2  15        1.17       -1.28      1.53 o
   7   2  15       29.69       31.63      3.11 o
  -1   3  15        0.64        2.66      2.10 o
   0   3  15        2.82        2.45      1.84 o
   1   3  15        0.30       -1.30      1.30 o
   2   3  15        9.44       11.87      2.11 o
   3   3  15       13.57       14.35      2.00 o
   4   3  15        0.02        0.21      1.70 o
   5   3  15       10.59       13.20      2.49 o
   6   3  15        0.56        1.49      1.76 o
   7   3  15        2.88        3.97      1.99 o
   0   4  15        2.13       -0.96      1.62 o
   1   4  15        0.12       -1.53      1.56 o
   2   4  15        5.46        6.23      1.87 o
   3   4  15        0.69        0.76      1.59 o
   4   4  15        3.06        5.58      1.92 o
   5   4  15       57.01       60.72      4.18 o
   6   4  15       16.05       10.10      2.61 o
   7   4  15        4.97        7.01      2.33 o
   0   5  15        2.19        0.78      1.70 o
   1   5  15        1.21        2.99      1.83 o
   2   5  15        3.74        2.03      1.67 o
   3   5  15        0.16       -1.39      1.39 o
   4   5  15       25.04       30.39      2.78 o
   5   5  15        3.90        3.02      1.89 o
   6   5  15        1.30        1.81      2.01 o
   7   5  15        0.14        0.91      2.02 o
   1   6  15        6.32        5.75      2.08 o
   2   6  15        1.17       -1.50      1.50 o
   3   6  15       13.05       13.74      2.16 o
   4   6  15        4.58        7.17      1.96 o
   5   6  15       16.09       20.12      2.47 o
   6   6  15        0.40        0.30      1.95 o
   2   7  15        0.02        1.59      1.67 o
   3   7  15        1.39        3.42      1.79 o
   4   7  15        4.30        0.70      1.65 o
   5   7  15        2.82        4.67      1.85 o
   6   7  15       18.66       19.49      2.89 o
   1  -4  16       34.51       35.10      3.66 o
   2  -4  16        1.05       -1.67      1.67 o
   3  -4  16       35.31       38.54      3.41 o
   0  -3  16       10.51       11.03      3.41 o
   1  -3  16        5.04        7.11      2.24 o
   2  -3  16       15.09       19.81      2.66 o
   3  -3  16        0.32        5.07      1.96 o
   4  -3  16       51.51       51.59      4.13 o
   0  -2  16        4.94        2.07      1.93 o
   1  -2  16       25.08       26.74      4.28 o
   2  -2  16        9.81       15.39      2.69 o
   3  -2  16        1.13        2.39      1.86 o
   4  -2  16        1.65        1.14      2.34 o
   5  -2  16       31.56       30.90      2.98 o
   0  -1  16        3.69        5.38      2.26 o
   1  -1  16       11.54       15.84      2.65 o
   2  -1  16       74.72       94.18      6.64 o
   3  -1  16       13.22       14.03      2.41 o
   4  -1  16       11.10       12.75      2.37 o
   5  -1  16        2.59        2.36      2.85 o
   0   0  16        8.33        8.93      2.84 o
   1   0  16        0.00        2.50      2.12 o
   2   0  16       18.48       24.57      2.80 o
   3   0  16       30.64       38.16      3.19 o
   4   0  16        2.87        1.33      1.85 o
   5   0  16        3.89        5.72      2.07 o
   6   0  16        3.70        3.87      3.21 o
   0   1  16        1.70        0.77      2.26 o
   1   1  16        0.56       -0.29      1.71 o
   2   1  16       13.68       15.24      2.66 o
   3   1  16        5.68        4.30      2.00 o
   4   1  16        8.27        6.79      2.30 o
   5   1  16        5.47        5.23      1.95 o
   6   1  16        3.84        3.42      1.92 o
   0   2  16        3.01        3.26      2.56 o
   1   2  16        3.57        3.08      2.11 o
   2   2  16        0.07       -0.28      2.22 o
   3   2  16        2.05        2.26      1.78 o
   4   2  16        7.35        4.74      2.00 o
   5   2  16        1.30        2.72      1.77 o
   6   2  16        0.41        2.88      1.81 o
   1   3  16        7.00        4.03      2.24 o
   2   3  16        0.30        1.04      1.97 o
   3   3  16        0.92        0.93      2.00 o
   4   3  16       19.22       15.43      2.77 o
   5   3  16        4.15        0.60      2.08 o
   6   3  16        0.21       -0.82      1.98 o
   2   4  16        1.09        1.41      1.99 o
   3   4  16        0.01        0.14      1.91 o
   4   4  16        0.96        0.46      2.70 o
   5   4  16        6.94        8.39      2.48 o
   6   4  16        0.44       -2.32      3.54 o
   2   5  16        8.04        5.62      4.92 o
   3   5  16        0.03       -1.57      1.57 o
   4   5  16        0.00        1.15      1.97 o
   5   5  16        5.80        6.17      2.32 o
 
